# Supplementary material for: Tracking the Emergence and Dissemination of a blaNDM-23 Gene in a Multidrug Resistance Plasmid of Klebsiella pneumoniae
Source: Microbiol Spectr. 2023 Feb 1;11(2):e02585-22. doi: 10.1128/spectrum.02585-22 (PMC10111884; doi:10.1128/spectrum.02585-22)
Supplement: Supplemental file 2 — Tables S1 to S11. Download spectrum.02585-22-s0002.xlsx, XLSX file, 0.5 MB [file spectrum.02585-22-s0002.xlsx]

## Sheet: S1 - Sample info
Supplementary Table 1.Relevant epidemiological, microbiological and clinical information of the isolates included in this study.
Sample	Carbapenemase	Isolation date	Hospital	Ward	Sample type	Age	Sex	Infeccion type	Diagnostic	Treatment	Outcome
179KP-HG	NDM-1	2016-08-25	H1	General	Deep wound exudate	85	Male	Infection	Sepsis of cutaneous origin	Unknown	Bacteriemia and exitus
262KP-HG	NDM-23; OXA-48	2017-01-27	H1	General	Urine	88	Male	Infection	Urinary tract infection	Amikacin	Recovery
HLF1_07	NDM-23	2018-01-23	H2	Emergencies	Deep wound exudate	83	Male	Infection	Diabetic foot	Amoxicilin/clavulanic + surgical debridement	Recovery
KP_HGUA01_012	NDM-23; OXA-48	2017-04-20	H4	Preventive Medicine	Deep wound exudate	65	Male	Infection	TX cardiac
HAV1_09	NDM-23; OXA-48	2018-02-09	H3	Emergencies	Urine	99	Male	Infection	Urinary tract infection in a patient with an indwelling urinary catheter	Levofloxacin 500mg/day and washes, 7 days	Recovery
146KP-HG	NDM-23	2016-06-01	H1	Rachis Unit	Rectal exudates	42	Male	Colonization	Colonization of ventricular catheter	Gentamicin	Recovery
HLF2_50	NDM-23	2019-01-30	H2	Emergencies	Urine	45	Male	Infection	Urinary tract disease in spinal cord injury	Amikacin	Recovery
HGV2_364	NDM-23	2018-01-12	H1	Urology	Urine	77	Male	Infection	Urinary tract infection	Unknown	Unknown
HGV2_363	NDM-23	2018-01-12	H1	Outpatients	Urine	58	Male	Infection	Recurrent Urinary tract infections	Unknown	Relapsing infections
Moliner_21	-	2010	H6	Long stay and paliative hospital	Urine		Male	Infection	Urinary tract disease in a patient with an indwelling urinary catheter	Amoxicilin/clavulanic	Recovery
Moliner_19	-	2010	H6	Long stay and paliative hospital	Urine		Female	infection	Urinary tract disease in a patient with an indwelling urinary catheter	Imipenem	Recovery
HLF1_71	OXA-48	2018-12-11	H2	Emergencies	Blood	70	Male	Infection	Septic shock	Imipenem	N/A
HGV2_329	OXA-48	2017-12-16	H1	Anesthesia and Reanimation	Rectal exudate	77	Male	Colonization	Laryngectomy	N/A	Recovery
29KP-HG	-	2015-08-17	H1	Anesthesia and Reanimation	Ascitic fluid	61	Female	Infection	Neoplasia	Unknown	Exitus
Moliner2_77		2012	H6	Long stay and paliative hospital	Urine		Male	Infection	Urinary tract disease in a patient with an indwelling urinary catheter	Amoxicilin/clavulanic	Recovery
Moliner2_71	-	2012	H6	Long stay and paliative hospital	Deep wound exudate		Female	Infection	Diabetic foot	Amoxicilin/clavulanic	Recovery
Moliner2_70	-	2012	H6	Long stay and paliative hospital	Urine		Female	Infection	Urinary tract disease in a patient with an indwelling urinary catheter	Amoxicilin/clavulanic	Recovery
Kpcas015	-	2014-03-20	H5	Internal medicine	Sputum	55	Female	Colonization
208KP-HG	OXA-48	2016-11-03	H1	Anesthesia and Reanimation	Nasopharyngeal exudate	74	Male	Colonization	Neoplasia	Meropenem	Exitus
HLF2_107	-	2019-01-28	H2	Pneumology	Sputum	63	Male	Infection	Pneumonia	Piperacillin tazobactam	Recovery
HGV2_323	OXA-48	2017-12-01	H1	Neurology	Urine	74	Female	Colonization	Analytic control	Unknown	Exitus
HLF1_27	OXA-48	2018-04-30	H2	Trauma and orthopaedic surgery	Deep wound exudate	19	Male	Infection	Abcess wound QX Infection	Ceftazidime	Recovery
HGUC4_120	OXA-48	2018-05-03	H5	Domiciliary hospitalization	Urine	84	Male	Infection	Urinary tract infection in a patient with an indwelling urinary catheter	Ceftazidime/avibactam	Recovery
HGUC2_06	-	2017-12-12	H5	Cardiology	Urine	84	Male	Infection	Urinary tract infection
143KP-HG	OXA-48	2016-05-31	H1	Anesthesia and Reanimation	Rectal exudate	75	Female	Colonization	Neoplasia	Amoxicillin-clavulanate	Exitus
HLF2_105	OXA-48	2019-04-09	H2	Anesthesia and Reanimation	Blood	64	Male	Infection	Dilated myocardiopathy	Imipenem	Exitus
117KP-HG	OXA-48	2016-01-24	H1	Neurology	Rectal exudate	75	Male	Infection	Urinary tract infection	Amikacin	Recovery

## Sheet: S2 - AST
Supplementary Table 2. Antimicrobial Sensitivity Testing.
Hospital	Sample	Ampicillin	CMI Ampicillin	Amoxicillin-Clavulanic acid	CMI Amoxicillin-Clavulanic acid	Piperacillin-Tazobactam	CMI Piperacillin-Tazobactam	Ceftazidime	CMI Ceftazidime	Cefotaxime	CMI Cefotaxime	Cefuroxime	CMI Cefuroxime	Cefepime	CMI Cefepime	Cefoxitin	CMI Cefoxitina	Aztreonam	CMI Aztreonam	Ertapenem	CMI Ertapenem	Imipenem	CMI Imipenem	Meropenem	CMI Meropenem	Ciprofloxacin	CMI Ciprofloxacin	Levofloxacin	CMI Levofloxacin	Gentamicin	CMI Gentamicin	Tobramicin	CMI Tobramicin	Amikacin	CMI Amikacin	Cotrimoxazole	CMI Cotrimoxazole	Fosfomycin	CMI Fosfomycin	Colistin	CMI Colistin	Tetracycline	CMI Tetracycline	Minocycline	CMI Minocycline	Tigecycline	CMI Tigecycline
H1	117KP-HG	R	>16	R	>16/8	R	>64	R	>8	R	>16	R	>16	R	16	I	16			R	6	s	4	S	2	R	>2	R	>4	R	>8	R	>8	S	<=8	R	>4/76									?	<=1
H1	143KP-HG	R	>16	R	>16/8	R	>64	R	>8	R	>16	R	>16	R	>16	R	>16			R	>1	R	>8	R	>8	R	>2	R	>4	R	>8	R	>8	R	16	R	>4/76			S	<=2			S	<=4	?	<=1
H1	146KP-HG	R	>16	R	>16/8	R	>64	R	>8	R	>16	R	>16	R	>16	R	>16			R	>1	R	8	R	>8	R	>2	R	>4	R	>8	R	>8	S	<=8	R	>4/76									R	2
H1	179KP-HG	R	>16	R	>16/8	R	>64	R	>8	R	>16	R	>16	R	>16	R	>16			R	>1	R	8	R	>8	R	>2	R	>4	R	>8	R	>8	S	<=8	R	>4/76	R	>256	S	1					?	<=1
H1	208KP-HG	R	>16	R	>16/8	R	>64	R	>8	R	16	R	>16	S	4	S	<=8			R	>1	S	<=1	S	<=1	R	>2	R	>4	R	>8	R	>8	S	<=8	S	<=2/38									?	<=1
H1	262KP-HG	R	>16	R	>16/8	R	>64	R	>8	R	>16	R	>16	R	>16	R	>16			R	>1	R	>8	R	>8	R	>2	R	>4	R	>8	R	>8	S	<=8	R	>4/76									R	2
H1	29KP-HG	R	>16	R	>16/8	R	>64	R	>8	R	>16	R	>16	R	>=16	R	>16			R	>1	S	<=1	S	2	R	>2	R	>4	R	>8	R	>8	S	<=8	R	>4/76	R	>64							R	2
H3	HAV1_09	R	>16	R	>16/8	R	>64			R	>16	R	>16							R	>64	R	>16	R	>8	R	>8	R	16	R	>8	R	>1	R	>8	R	>2	?	>4
H5	HGUC2_06	R	>=32	R	>=32			R	>=64	R	4	R	32	S	<=1	S	8			S	<=0.5	S	<=0.25			R	>=4			R	>=16	R	8			S	<=20	R	64
H5	HGUC4_120	R	>=32	R	>=32			R	>=64	R	8	R	>=64	S	2	I	16			R	>=8	s	4			R	>=4			R	>=16	R	>=16			R	>=320	R	64
H1	HGV2_323	R	>16	R	>16/8	R	>64	R	>16	R	>32	R	>16	R	>16	S	<=8	R	>16	R	>1	S	<=1	S	<=1	R	>2	R	>4	R	>8	R	>8	R	16	R	>4/76	R	>64	S	<=2	R	>8	R	>8	R	>2
H1	HGV2_329	R	>16	R	>16/8	R	>64	S	<=1	S	2	R	>16	S	4	S	<=8			R	6	s	4	S	3	R	>2	R	>4	S	<=2	R	8	S	<=8	R	>4/76									?	<=1
H1	HGV2_363	R	>16	R	>16/8	R	>64	R	>16	R	>32	R	>16	R	>16	R	>16	R	>16	R	>1	R	>8	R	>8	R	>2	R	>4	S	<=2	R	>8	S	<=8	R	>4/76	S	<=32	S	2	R	>8	R	>8	R	2
H1	HGV2_364	R	>16	R	>16/8	R	>64	R	>16	R	>32	R	>16	R	>16	R	>16	R	>16	R	>1	R	>8	R	>8	R	>2	R	>4	S	<=2	R	>8	S	<=8	R	>4/76	S	<=32	S	<=2	R	>8	R	>8	R	2
H2	HLF1_07	R	>8	R	>32	R	>1	R	>32	R	>32	R		R	>8	R	>16	R	>4	R	>1	R	>8	R	>32	R	>1	R	>1	R	>4	R	>4	S	<=8	S	<=32	S	<=32	S	<=2					?	<=1
H2	HLF1_27	R	>16	R	>16/8	R	>64	R	>16	R	32	R	>16	R	8			R	>16	R	>1	S	<=1	S	2	R	>2	R	>4	R	>8	R	>8	S	<=8	S	<=2/38	S	<=32	R	>4	S	<=4	S	<=4	?	<=1
H2	HLF1_71	R	>8	R	>32/16	R	>16	S	<=0.5	S	1	R	>8	S	2	R	16	S	<=1	R	>1	S	<=1	S	1	R	>1	R	>1	R	>4	R	>4	S	<=8	R	>4/76	S	<=32	S	<=2					R	1
H2	HLF2_105	R	>8	R	>32	R	>16	R	>32	R	>32	R	>8	R	>8	R	16	R	>4	R	>1	s	4	S	1	R	>1	R	>1	R	>4	R	>4	R	>16	R	>4/76	S	<=16	S	<=2					?	<=1
H2	HLF2_107	R	>=32	R	>=32	R	>=128	R	>=64	R	>=64	R	>=64	R	8	S	<=4			S	<=0.5	S	<=0.25			R	>=4			R	>=16			S	<=2	R	>=320									R	2
H2	HLF2_50	R	>=32	R	>=32			R	>=64	R	>=64	R	>=64	R	>=32	R	>=64			R	>=8	S	0.75 mg/L	S	0.5 mg/L	R	>=4			R	>=16	R	>=16			R	>=320	S		S	1 mg/L					R	0.5 mg/L
H4	KP_HGUA01_012	R	>16	R	>16/8	R	>64	R	>16	R	>32	R	>16	R	>16	R	>16	R	>16	R	32	R	32	S	6	R	>2	R	>4	S	<=2	R	16	I	8	R	>4/76	S	<=32	S	<=2	R	>8	R	>8	R	2
H5	Kpcas015	R	>8	R	>8/2	R	>16/4	R	>8	R	>4	R	>8	S	4	R		R	>16	S	<=0,25	S	<=1	S	<=1	R	>1	R	>2	R	>4	R	>4	S		R	>4/76	S	<=16	S	<=1
H6	Moliner_19
H6	Moliner_21
H6	Moliner2_70
H6	Moliner2_71
H6	Moliner2_77

## Sheet:  S3 -CPE screen test
Supplementary Table 3. Carbapenemase-producing tests used to detect colonization at patient admission.
CARBA TEST	RESULT	Hospital
Xpert® Carba-R	Positive	H1
eazyplex® SuperBug CRE Genie II Amplex	Positive	H2
sistema BD MAX™	Negative	H3
beta carba test Bio-rad	Positive	H2
Resist--5 0.0.K.N.V. Coris	Negative	H2

## Sheet: S4 - RepA
Supplementary Table 4. BLAST similarity search results for the repA gene in p146KP-NDM3.
Description	Max Score	Total Score	Query Cover	E value	Per. ident	Accession
Klebsiella pneumoniae strain C17KP0033 plasmid pC17KP0033-2, complete sequence	1618	1618	1	0	100	CP052665.1
Klebsiella pneumoniae strain C17KP0052 plasmid pC17KP0052-3, complete sequence	1618	1618	1	0	100	CP052391.1
Klebsiella quasipneumoniae strain A708 plasmid pA708-3, complete sequence	1618	1618	1	0	100	CP026371.1
Klebsiella quasipneumoniae SNI47 plasmid pTMSNI47-3 DNA, complete genome	1618	1618	1	0	100	AP019690.1
Escherichia coli strain 190 plasmid unnamed2, complete sequence	1618	1618	1	0	100	CP020523.1
Klebsiella quasipneumoniae subsp. similipneumoniae strain G747 plasmid pG747_150.8Kb, complete sequence	1618	1618	1	0	100	CP034137.1
Klebsiella quasipneumoniae strain G4584 plasmid pG4584_136.4Kb, complete sequence	1618	1618	1	0	100	CP034131.1
Klebsiella pneumoniae GSU10-3 plasmid pGSU10-3-2 DNA, complete genome	1618	1618	1	0	100	AP018673.1
Klebsiella aerogenes strain Ea33A plasmid clone NODE102 genomic sequence	1618	1618	1	0	100	MH000737.1
Klebsiella aerogenes strain Ea18A UFPE plasmid clone contig2 genomic sequence	1618	1618	1	0	100	MG786899.1
Escherichia coli strain MDR_56 plasmid unnamed1, complete sequence	1618	1618	1	0	100	CP019904.1
Klebsiella pneumoniae isolate 23 plasmid pCTXM15_DHQP1400954, complete sequence	1618	1618	1	0	100	CP016925.1
Klebsiella pneumoniae strain KPNIH39 plasmid pKpQIL-9b8, complete sequence	1618	1618	1	0	100	CP014765.1
Klebsiella oxytoca strain CAV1374 plasmid pCAV1374-49, complete sequence	1618	1618	1	0	100	CP011630.1
Klebsiella pneumoniae strain PMK1 plasmid pPMK1-C, complete sequence	1618	1618	1	0	100	CP008932.1
Klebsiella pneumoniae plasmid pKDO1, complete sequence	1618	1618	1	0	100	JX424423.1
Klebsiella pneumoniae strain MAR14-456 plasmid pMAR14456-IncFII, complete sequence	1618	1618	1	0	100	CP063279.1
Klebsiella pneumoniae strain RIVM_C014906 plasmid pRIVM_C014906_2	1618	1618	1	0	100	MT560062.1
Klebsiella pneumoniae strain 33Kpn12 plasmid p33Kpn12-1, complete sequence	1618	1618	1	0	100	CP062793.1
Klebsiella pneumoniae strain ENT1988 plasmid pMDR, complete sequence	1618	1618	1	0	100	CP061352.1
Klebsiella pneumoniae strain ent1077 plasmid pMDR, complete sequence	1618	1618	1	0	100	CP060283.1
Citrobacter freundii strain RHBSTW-00310 plasmid pRHBSTW-00310_3, complete sequence	1618	1618	1	0	100	CP056624.1
Klebsiella oxytoca strain RHBSTW-00365 plasmid pRHBSTW-00365_3, complete sequence	1618	1618	1	0	100	CP056583.1
Klebsiella pneumoniae strain RHBSTW-00636 plasmid pRHBSTW-00636_3, complete sequence	1618	1618	1	0	100	CP056374.1

## Sheet: S5 - BLAST backbone
Supplementary Table 5. Summary of Blast similarity search results for p146KP-NDM3 backbone (region 1 - 12175 + region 73023 - 97321). Only sequences with a query coverage above 90% are reported.
Description	Host species	Max Score	Total Score	Query Cover. (%)	E value	Identity (%)	Acc. Len	Accession
Klebsiella pneumoniae plasmid pKDO1, complete sequence	Klebsiella pneumoniae	44823	78419	99	0	100	127508	JX424423.1
Klebsiella quasipneumoniae subsp. similipneumoniae strain G747 plasmid pG747_150.8Kb, complete sequence	Klebsiella quasipneumoniae subsp. similipneumoniae	44823	78496	99	0	100	150833	CP034137.1
Klebsiella quasipneumoniae strain G4584 plasmid pG4584_136.4Kb, complete sequence	Klebsiella quasipneumoniae	44823	78420	99	0	100	136368	CP034131.1
Klebsiella pneumoniae GSU10-3 plasmid pGSU10-3-2 DNA, complete genome	Klebsiella pneumoniae	44823	80867	99	0	100	134879	AP018673.1
Klebsiella pneumoniae strain MAR14-456 plasmid pMAR14456-IncFII, complete sequence	Klebsiella pneumoniae	44817	78433	99	0	100	127014	CP063279.1
Escherichia coli strain 190 plasmid unnamed2, complete sequence	Escherichia coli	44815	79427	99	0	100	113880	CP020523.1
Klebsiella pneumoniae strain RIVM_C014906 plasmid pRIVM_C014906_2	Klebsiella pneumoniae	44457	78115	99	0	99.72	105291	MT560062.1
Klebsiella pneumoniae strain 33Kpn9 plasmid p33Kpn9-KPC, complete sequence	Klebsiella pneumoniae	44438	78062	99	0	99.71	132884	CP064297.1
Klebsiella pneumoniae strain ent1077 plasmid pMDR, complete sequence	Klebsiella pneumoniae	44259	77863	99	0	99.58	111136	CP060283.1
Escherichia coli strain ESC53083 plasmid p53083_3, complete sequence	Escherichia coli	41728	78458	99	0	100	101334	CP070590.1
Klebsiella pneumoniae strain C17KP0033 plasmid pC17KP0033-2, complete sequence	Klebsiella pneumoniae	33643	78481	99	0	99.98	129220	CP052665.1
Klebsiella pneumoniae strain ENT1988 plasmid pMDR, complete sequence	Klebsiella pneumoniae	44823	77136	98	0	100	108694	CP061352.1
Klebsiella oxytoca strain RHBSTW-00365 plasmid pRHBSTW-00365_3, complete sequence	Klebsiella oxytoca	44823	74789	94	0	100	131869	CP056583.1
Klebsiella pneumoniae strain NUHL30457 plasmid p2, complete sequence	Klebsiella pneumoniae	33030	71240	92	0	99.29	126149	CP026588.1
Klebsiella grimontii strain RHBSTW-00577 plasmid pRHBSTW-00577_2, complete sequence	Klebsiella grimontii	33094	70941	91	0	99.33	144021	CP056702.1
Klebsiella pneumoniae strain KF3 plasmid pKF3-94, complete sequence	Klebsiella pneumoniae	33041	70381	91	0	99.31	94219	FJ876826.1
Klebsiella pneumoniae strain SCKP090573 plasmid pCTXM15_090573, complete sequence	Klebsiella pneumoniae	33039	70930	91	0	99.28	95321	CP071168.1
Klebsiella sp. LY plasmid unnamed1, complete sequence	Klebsiella sp. LY	33033	70597	91	0	99.27	95324	CP022442.1
Klebsiella pneumoniae strain KP1572 plasmid pIMP1572, complete sequence	Klebsiella pneumoniae	33019	70239	91	0	99.26	142993	MH464586.1
Klebsiella pneumoniae subsp. pneumoniae strain R210-2 plasmid pR210-2-CTX, complete sequence	Klebsiella pneumoniae subsp. pneumoniae	33019	70802	91	0	99.26	113569	CP034085.1
Enterobacter hormaechei subsp. xiangfangensis M206 plasmid pM206-NDM1 DNA, complete sequence	Enterobacter hormaechei subsp. xiangfangensis	33019	74439	91	0	99.28	209679	AP018830.1
Klebsiella pneumoniae strain JNQH116 plasmid pJNQH116-2, complete sequence	Klebsiella pneumoniae	33019	70785	91	0	99.26	136763	CP070900.1
Klebsiella pneumoniae plasmid pK1HV, strain K1HV, complete sequence	Klebsiella pneumoniae	33019	70415	91	0	99.26	133191	HF545434.1
Klebsiella pneumoniae strain WCHKP115032 plasmid pCTXM15_115032, complete sequence	Klebsiella pneumoniae	33019	70232	91	0	99.26	91675	CP040445.1
Klebsiella pneumoniae strain Kp21774 plasmid pKp21774-135, complete sequence	Klebsiella pneumoniae	33013	70356	91	0	99.28	134950	MG878868.1
Klebsiella pneumoniae strain A1966 plasmid pA1966-NR, complete sequence	Klebsiella pneumoniae	33008	70318	91	0	99.3	91326	MN586817.1
Klebsiella pneumoniae strain ENT1332 plasmid pMDR1_1332, complete sequence	Klebsiella pneumoniae	32967	70242	91	0	99.27	118887	CP063430.1
Klebsiella pneumoniae strain C2601 plasmid pC2601-4, complete sequence	Klebsiella pneumoniae	32686	70199	91	0	99.29	60391	CP039816.1
Klebsiella pneumoniae strain C2974 plasmid pC2974-5, complete sequence	Klebsiella pneumoniae	32664	70050	91	0	99.27	60383	CP039799.1
Klebsiella pneumoniae strain KP-13-9 plasmid pIMP-KP-13-9, complete sequence	Klebsiella pneumoniae	32374	68909	91	0	98.6	112209	CP068028.1
Klebsiella pneumoniae subsp. pneumoniae strain NUHL24835 plasmid unnamed1, complete sequence	Klebsiella pneumoniae subsp. pneumoniae	31660	70533	91	0	99.34	101030	CP014005.1
Klebsiella pneumoniae isolate INF208-sc-2280076 genome assembly, plasmid: 3	Klebsiella pneumoniae	29983	70033	91	0	99.31	153419	LR890440.1
Klebsiella pneumoniae strain 3214 plasmid p3_3214, complete sequence	Klebsiella pneumoniae	29935	70783	91	0	99.22	94396	CP028853.1
Klebsiella pneumoniae strain 0239 plasmid p0239-FIIK, complete sequence	Klebsiella pneumoniae	33039	69808	90	0	99.31	64782	MN823996.1
Klebsiella pneumoniae strain A1705 plasmid pA1705-FIIK, partial sequence	Klebsiella pneumoniae	33039	69830	90	0	99.31	91068	MN821374.1
Klebsiella pneumoniae strain A1706 plasmid pA1706-FIIK, partial sequence	Klebsiella pneumoniae	32941	69616	90	0	99.22	90978	MN821373.1

## Sheet: S6 - BLAST integron
Supplementary Table 6 . BLAST similarity search results for p146KP-NDM3 Class 1 integron carrying blaNDM-23 (region 34416-44583). Only sequences with a query coverage above 85% are reported.
Description	Host species	Max Score	Total Score	Query Cover. (%)	E value	Identity (%)	Acc. Len	Accession
Klebsiella pneumoniae strain CGMHLK78 plasmid pLK78, complete sequence	Klebsiella pneumoniae	18766	24403	100	0	99	56072	KJ440075.1
Escherichia coli strain Ec19397 plasmid pEc19397-131, complete sequence	Escherichia coli	18766	25901	100	0	99	130755	MG878866.
Klebsiella michiganensis strain 7525 plasmid pKOX7525_1, complete sequence	Klebsiella michiganensis	18766	24403	100	0	99	397447	CP065475.1
Escherichia coli strain CGMHLK75 plasmid pLK75, complete sequence	Escherichia coli	14222	24417	100	0	99	56489	KJ440076.1
Escherichia coli strain Ec21617 plasmid pEc21617-310, complete sequence	Escherichia coli	17197	24843	99	0	99	309608	MG878867.1
Klebsiella pneumoniae strain Kp21774 plasmid pKp21774-135, complete sequence	Klebsiella pneumoniae	18151	23800	96	0	99	134950	MG878868.1
Citrobacter werkmanii strain Cb_CB1_SE1_NDM_08_2017 plasmid pCB1_SE1_NDM, complete sequence	Citrobacter werkmanii	18146	23759	96	0	99	171645	MK124610.1
Escherichia coli strain Es_ST80_L1_NDM_10_2017 plasmid pEsST80_L1_NDM, complete sequence	Escherichia coli	12248	23804	96	0	99	98533	CP031216.1
Enterobacter hormaechei strain 388 plasmid p388, complete sequence	Enterobacter hormaechei	7976	31526	92	0	99	79064	CP021168.1
Enterobacter hormaechei subsp, xiangfangensis M206 plasmid pM206-NDM1 DNA, complete sequence	Enterobacter hormaechei subsp.xiangfangensis	7974	38828	89	0	99	209679	AP018830.1
Citrobacter freundii strain Pn67 plasmid pPN67-CR-NDM-1, partial sequence	Citrobacter freundii	13684	16116	85	0	99	7416	KP770027.1
Klebsiella pneumoniae strain Pn4 plasmid pPN4-KP-NDM-1, partial sequence	Klebsiella pneumoniae	13681	16108	85	0	99	7414	KP770033.1
Escherichia coli plasmid pNDM-HU01 genes for qacEdelta1, aadA, blaNDM-1, bleR, trpF, ISCR1 transposase, sul1, partial cds, strain: MS5260	Escherichia coli	13603	16052	85	0	99	7404	AB769140.1

## Sheet: S7- Samples 
Supplementary Table 7. Lists of isolates and database genomes included in this study. Accession number, bioproject, biosample, strain name, center name, country, isolation date and genetic relevant information as virulence and resistance genes are reported.
Sample	Bioproject	Level	WGS	Biosample	Strain	Center Name	Country	Collection date	ST	wzi	K_locus	O_locus	Yersiniabactin	Colibactin	Aerobactin	Salmochelin	rmpA	rmpA2	AGly	Col	Fcyn	Flq	Gly	MLS	Ntmdz	Phe	Rif	Sul	Tet	Tmt	Bla	Bla_Carb	Bla_ESBL	Bla_ESBL_inhR	Bla_broad	Bla_broad_inhR
179KP-HG	PRJEB37504			SAMEA8391939	NLSAR_CV_KP_21	Network Laboratory for Surveillance of AntiMicrobial Resistance Comunitat Valenciana	Spain	2016-08-25	ST437	wzi109	KL36	O4	ybt 9; ICEKp3	-	-	-	-	-	StrB;StrA*;AadA1-pm*;Aac3-IIa*;AadA16*	-	-	QnrB1?;ParC-80I;GyrA-83I	-	-	-	CatB4?	Arr3	SulII;SulI	-	DfrA27	AmpH*;OXA-10?;OXA-1	NDM-1	CTX-M-15	-	SHV-11*	TEM-30*
262KP-HG	PRJEB37504			SAMEA8391941	NLSAR_CV_KP_22	Network Laboratory for Surveillance of AntiMicrobial Resistance Comunitat Valenciana	Spain	2017-01-27	ST437	wzi109	KL36	O4	ybt 9; ICEKp3	-	-	-	-	-	StrB;StrA*;AadA1-pm*;Aac3-IIa*;AadA16*	-	-	QnrB1?;ParC-80I;GyrA-83I	-	-	-	CatB4?	Arr3	SulII;SulI	TetA	DfrA27	AmpH*;OXA-10?;OXA-1	NDM-1*;OXA-48	CTX-M-15	-	SHV-11*	TEM-30*
HLF1_07	PRJEB37504			SAMEA8391950	NLSAR_CV_KP_23	Network Laboratory for Surveillance of AntiMicrobial Resistance Comunitat Valenciana	Spain	2018-01-23	ST437	wzi109	KL36	O4	ybt 9; ICEKp3	-	-	-	-	-	StrB;StrA*;AadA1-pm*;Aac3-IIa*;AadA16*	-	-	QnrB1?;ParC-80I;GyrA-83I	-	-	-	CatB4?	Arr3	SulII;SulI	TetA	DfrA27	AmpH*;OXA-10?;OXA-1	NDM-1*	CTX-M-15	-	SHV-11*	TEM-30*
KP_HGUA01_012	PRJEB37504			SAMEA8391956	NLSAR_CV_KP_24	Network Laboratory for Surveillance of AntiMicrobial Resistance Comunitat Valenciana	Spain	2017-04-20	ST437	wzi109	KL36	O4	ybt 9; ICEKp3	-	-	-	-	-	StrB;StrA*;AadA1-pm*;Aac3-IIa*;AadA16*	-	-	QnrB1?;ParC-80I;GyrA-83I	-	-	-	CatB4?	Arr3	SulII;SulI	TetA	DfrA27	AmpH*;OXA-10?;OXA-1	NDM-1*;OXA-48	CTX-M-15	-	SHV-11*	TEM-30*
HAV1_09	PRJEB37504			SAMEA8391943	NLSAR_CV_KP_25	Network Laboratory for Surveillance of AntiMicrobial Resistance Comunitat Valenciana	Spain	2018-02-09	ST437	wzi109	KL36	O4	ybt 9; ICEKp3	-	-	-	-	-	StrB;StrA*;AadA1-pm*;Aac3-IIa*;AadA16*	-	-	QnrB1?;ParC-80I;GyrA-83I	-	-	-	CatB4?	Arr3	SulII;SulI	TetA	DfrA27	AmpH*;OXA-10?;OXA-1	NDM-1*;OXA-48	CTX-M-15	-	SHV-11*	TEM-30*
146KP-HG	PRJEB37504			SAMEA8391938	NLSAR_CV_KP_26	Network Laboratory for Surveillance of AntiMicrobial Resistance Comunitat Valenciana	Spain	2016-06-01	ST437	wzi109	KL36	O4	ybt 9; ICEKp3	-	-	-	-	-	StrB;StrA*;AadA1-pm*;Aac3-IIa*;AadA16*	-	-	QnrB1?;ParC-80I;GyrA-83I	-	-	-	CatB4?	Arr3	SulII;SulI	TetA	DfrA27	AmpH*;OXA-10?;OXA-1	NDM-1*	CTX-M-15	-	SHV-11*	TEM-30*
HLF2_50	PRJEB37504			SAMEA8391955	NLSAR_CV_KP_27	Network Laboratory for Surveillance of AntiMicrobial Resistance Comunitat Valenciana	Spain	2019-01-30	ST437	wzi109	KL36	O4	ybt 9; ICEKp3	-	-	-	-	-	StrB;StrA*;AadA1-pm*;Aac3-IIa*;AadA16*	-	-	QnrB1?;ParC-80I;GyrA-83I	-	-	-	CatB4?	Arr3	SulII;SulI	TetA	DfrA27	AmpH*;OXA-10?;OXA-1	NDM-1*	CTX-M-15	-	SHV-11*	TEM-30*
HGV2_364	PRJEB37504			SAMEA8391949	NLSAR_CV_KP_28	Network Laboratory for Surveillance of AntiMicrobial Resistance Comunitat Valenciana	Spain	2018-01-12	ST437	wzi109	KL36	O4	ybt 9; ICEKp3	-	-	-	-	-	StrB;StrA*;AadA1-pm*;AadA16*	-	-	QnrB1?;ParC-80I;GyrA-83I	-	-	-	CatB4?	Arr3	SulII;SulI	TetA	DfrA27	AmpH*;OXA-10?;OXA-1	NDM-1*	CTX-M-15	-	SHV-11*	TEM-30*
HGV2_363	PRJEB37504			SAMEA8391948	NLSAR_CV_KP_29	Network Laboratory for Surveillance of AntiMicrobial Resistance Comunitat Valenciana	Spain	2018-01-12	ST437	wzi109	KL36	O4	ybt 9; ICEKp3	-	-	-	-	-	StrB;StrA*;AadA1-pm*;AadA16*	-	-	QnrB1?;ParC-80I;GyrA-83I	-	-	-	CatB4?	Arr3	SulII;SulI	TetA	DfrA27	AmpH*;OXA-10?;OXA-1	NDM-1*	CTX-M-15	-	SHV-11*	TEM-30*
Moliner_21	PRJEB37504			SAMEA8391959	NLSAR_CV_KP_30	Network Laboratory for Surveillance of AntiMicrobial Resistance Comunitat Valenciana	Spain	NA	ST437	wzi109	KL36	O4	-	-	-	iro 5	-	-	Aac3-IId*;AadA2;Aac6-Ib*?;Aph3-Ia*	-	-	Qnr-S1;ParC-80I;GyrA-83I	-	MphA	-	CatB3*	Arr3	SulI	TetA	DfrA12	AmpH*	-	CTX-M-32	-	SHV-11	-
Moliner_19	PRJEB37504			SAMEA8391958	NLSAR_CV_KP_31	Network Laboratory for Surveillance of AntiMicrobial Resistance Comunitat Valenciana	Spain	2010	ST437	wzi109	KL36	O4	-	-	-	iro 5	-	-	Aac3-IId*;AadA2;Aph3-Ia*	-	-	Qnr-S1;ParC-80I;GyrA-83I	-	MphA	-	CatB3*	Arr3	SulI	TetA	DfrA12	AmpH*;OXA-1	-	CTX-M-32	-	SHV-11	-
HLF1_71	PRJEB37504			SAMEA8391952	NLSAR_CV_KP_32	Network Laboratory for Surveillance of AntiMicrobial Resistance Comunitat Valenciana	Spain	2018-12-11	ST437	wzi109	KL36	O4	-	-	-	-	-	-	Aac3-IId*;Aph3-Ia*	-	-	Qnr-S1;ParC-80I;GyrA-83I	-	MphA	-	CatB3*	Arr3	SulI	-	-	AmpH*;OXA-1	OXA-48	-	-	SHV-11	-
HGV2_329	PRJEB37504			SAMEA8391947	NLSAR_CV_KP_33	Network Laboratory for Surveillance of AntiMicrobial Resistance Comunitat Valenciana	Spain	2017-12-16	ST437	wzi109	KL36	O4	-	-	-	-	-	-	Aph3-Ia*;AadA2	-	-	ParC-80I;GyrA-83I	-	MphA	-	CatB3*	Arr3	SulI	-	-	AmpH*;OXA-1	OXA-48	-	-	SHV-11	-
29KP-HG	PRJEB37504			SAMEA8391942	NLSAR_CV_KP_34	Network Laboratory for Surveillance of AntiMicrobial Resistance Comunitat Valenciana	Spain	2015-08-17	ST437	wzi109	KL36	O4	-	-	-	-	-	-	Aac3-IIa;AadA2*;Aph3-Ia*	MgrB-66%	-	Qnr-S1;ParC-80I;GyrA-83I	-	MphA	-	CatB3*	Arr3	SulI	-	DfrA12	AmpH*;OXA-1	-	CTX-M-32	-	SHV-11	TEM-54*?
Moliner2_77	PRJEB37504			SAMEA8391962	NLSAR_CV_KP_35	Network Laboratory for Surveillance of AntiMicrobial Resistance Comunitat Valenciana	Spain	2012	ST437	wzi109	KL36	O4	-	-	-	-	-	-	Aac3-IId*;AadA2;Aph3-Ia*	-	-	Qnr-S1;ParC-80I;GyrA-83I	-	MphA	-	-	-	SulI	TetA*	DfrA12	AmpH*	-	-	-	SHV-11	-
Moliner2_71	PRJEB37504			SAMEA8391961	NLSAR_CV_KP_36	Network Laboratory for Surveillance of AntiMicrobial Resistance Comunitat Valenciana	Spain	2012	ST437	wzi109	KL36	O4	-	-	-	-	-	-	Aac3-IId*;AadA2*;Aph3-Ia*	-	-	Qnr-S1;ParC-80I;GyrA-83I	-	MphA	-	CatB3*	Arr3	SulI	TetA*	DfrA12	AmpH*;OXA-1	-	SHV-12*	-	-	-
Moliner2_70	PRJEB37504			SAMEA8391960	NLSAR_CV_KP_37	Network Laboratory for Surveillance of AntiMicrobial Resistance Comunitat Valenciana	Spain	2012	ST437	wzi109	KL36	O4	-	-	-	-	-	-	Aac3-IId*;AadA2*;Aph3-Ia*	-	-	Qnr-S1;ParC-80I;GyrA-83I	-	MphA	-	CatB3*	Arr3	SulI	TetA*	DfrA12	AmpH*;OXA-1	-	SHV-12*	-	-	-
Kpcas015	PRJEB37504			SAMEA8391957	NLSAR_CV_KP_38	Network Laboratory for Surveillance of AntiMicrobial Resistance Comunitat Valenciana	Spain	2014-03-20	ST437	wzi109	KL36	O4	-	-	-	-	-	-	Aac3-IId*;AadA2*;Aph3-Ia*	-	-	Qnr-S1;ParC-80I;GyrA-83I	-	MphA	-	CatB3*	Arr3	SulI	-	DfrA12	AmpH*;OXA-1	-	SHV-12	-	-	-
208KP-HG	PRJEB37504			SAMEA8391940	NLSAR_CV_KP_39	Network Laboratory for Surveillance of AntiMicrobial Resistance Comunitat Valenciana	Spain	2016-11-03	ST437	wzi109	KL36	O4	-	-	-	-	-	-	Aac3-IId*;Aph3-Ia*	-	-	Qnr-S1;ParC-80I;GyrA-83I	-	MphA	-	CatB3*	Arr3	SulI	-	-	AmpH*;OXA-1	OXA-48	SHV-12	-	-	-
HLF2_107	PRJEB37504			SAMEA8391954	NLSAR_CV_KP_40	Network Laboratory for Surveillance of AntiMicrobial Resistance Comunitat Valenciana	Spain	2019-01-28	ST437	wzi109	KL36	O4	-	-	-	-	-	-	StrB;StrA*;Aac3-IId*	-	-	QnrB1?;ParC-80I;GyrA-83I	-	-	-	CatB4?	-	SulII	TetA	DfrA14	AmpH*;OXA-1	-	SHV-12*;CTX-M-15	-	-	TEM-30*
HGV2_323	PRJEB37504			SAMEA8391946	NLSAR_CV_KP_41	Network Laboratory for Surveillance of AntiMicrobial Resistance Comunitat Valenciana	Spain	2017-12-01	ST437	wzi109	KL36	O4	-	-	-	-	-	-	StrB;StrA*;Aph3-Ia*	-	-	Qnr-S1;ParC-80I;GyrA-83I	-	MphA*	-	-	Arr3	SulI	TetA*?	DfrA14	OXA-1	OXA-48	SHV-12;CTX-M-15	-	-	-
HLF1_27	PRJEB37504			SAMEA8391951	NLSAR_CV_KP_42	Network Laboratory for Surveillance of AntiMicrobial Resistance Comunitat Valenciana	Spain	2018-04-30	ST437	wzi109	KL36	O4	-	-	-	-	-	-	Aac3-IId*;Aph3-Ia*	MgrB-87%	-	Qnr-S1;ParC-80I;GyrA-83I	-	MphA	-	CatB3*	Arr3	SulI	-	-	AmpH*;OXA-1	OXA-48	SHV-12	-	-	-
HGUC4_120	PRJEB37504			SAMEA8391945	NLSAR_CV_KP_43	Network Laboratory for Surveillance of AntiMicrobial Resistance Comunitat Valenciana	Spain	2018-05-03	ST437	wzi109	KL36	O4	-	-	-	-	-	-	Aac3-IId*	MgrB-87%	-	Qnr-S1;ParC-80I;GyrA-83I	-	MphA	-	CatB3*	Arr3	SulI	-	-	AmpH*;OXA-1	OXA-48	SHV-12	-	-	-
HGUC2_06	PRJEB37504			SAMEA8391944	NLSAR_CV_KP_44	Network Laboratory for Surveillance of AntiMicrobial Resistance Comunitat Valenciana	Spain	2017-12-12	ST437	wzi109	KL36	O4	-	-	-	-	-	-	Aac3-IId*	MgrB-87%	-	Qnr-S1;ParC-80I;GyrA-83I	-	MphA	-	CatB3*	Arr3	SulI	-	-	AmpH*;OXA-1	-	SHV-12	-	-	-
143KP-HG	PRJEB37504			SAMEA8391937	NLSAR_CV_KP_45	Network Laboratory for Surveillance of AntiMicrobial Resistance Comunitat Valenciana	Spain	2016-05-31	ST437	wzi109	KL36	O4	-	-	-	-	-	-	Aac3-IId*;Aph3-Ia*	MgrB-87%	-	Qnr-S1;ParC-80I;GyrA-83I	-	MphA	-	CatB3*	Arr3	SulI	-	-	AmpH*;OXA-1	OXA-48	SHV-12	-	-	-
HLF2_105	PRJEB37504			SAMEA8391953	NLSAR_CV_KP_46	Network Laboratory for Surveillance of AntiMicrobial Resistance Comunitat Valenciana	Spain	2019-04-09	ST437	wzi109	KL36	O4	-	-	-	-	-	-	StrB;StrA*;Aac3-IIa*	-	-	QnrB1?;ParC-80I;GyrA-83I	-	MphA	-	-	Arr3	SulII;SulI	TetA	DfrA14	AmpH*;OXA-1	OXA-48	SHV-12;CTX-M-15	-	-	TEM-30*
117KP-HG	PRJEB37504			SAMEA8391936	NLSAR_CV_KP_47	Network Laboratory for Surveillance of AntiMicrobial Resistance Comunitat Valenciana	Spain	2016-01-24	ST437	wzi109	KL36	O4	-	-	-	-	-	-	Aac3-IId*;Aph3-Ia*	-	-	Qnr-S1;ParC-80I;GyrA-83I	-	MphA	-	CatB3*	Arr3	SulI	-	-	AmpH*;OXA-1	OXA-48	SHV-12	-	-	-
GCA_900181335	PRJEB6574		FXPK00000000	SAMEA2609465	3189STDY5864775	Wellcome Trust Sanger Institute	Pakistan	2010-2012	ST437	wzi109	KL36	O4	-	-	-	-	-	-	StrB;StrA*;Aac3-IIa*;Aac3-IId*;AadA1-pm*;ArmA	-	-	QnrB1;ParC-80I;GyrA-83I	-	MsrE*;MphE*	-	CatA1*;CatB4?;CatA2*;CmlA5	Arr2	SulII;SulI	TetD	DfrA14	OXA-1;AmpH*;OXA-10	-	CTX-M-15	-	SHV-11	TEM-30*
GCA_900181325	PRJEB6574		FXOV00000000	SAMEA2609466	3189STDY5864776	Wellcome Trust Sanger Institute	Pakistan	2010-2012	ST437	wzi109	KL36	O4	-	-	-	-	-	-	StrB;StrA*;Aac3-IId*;AadA1-pm*;ArmA	-	-	QnrB1;ParC-80I;GyrA-83I	-	MsrE*;MphE*	-	CatA1*;CmlA5;CatA2*;CatB4?	Arr2	SulII;SulI	TetD	DfrA14	OXA-10;AmpH*;OXA-1	-	CTX-M-15	-	SHV-11	TEM-30*
GCA_011684095	PRJNA607894		JAAQPK000000000	SAMN14150128	3-K284	Hospital Universitario Ramon y Cajal (IRYCIS)	Spain	2015-08-26	ST437	wzi109	KL36	O4	ybt 9; ICEKp3	-	-	-	-	-	AadA1-pm*;Aph3-Ia*;AadA16*;AadA2*;StrB;StrA*;Aac3-IIa*	-	-	QnrB1?;ParC-80I;GyrA-83I	-	MphA	-	CatA1*	Arr3	SulI;SulII	TetA	DfrA27;DfrA12	OXA-10?;OXA-1;AmpH*	NDM-1	CTX-M-15	-	SHV-11*	TEM-30*
ERR3081550	PRJEB30771			SAMEA5232648	MPVK8415_S34	Instituto de Salud Carlos III	Spain	2016-07-27	ST437	wzi109	KL36	O4	ybt 9; ICEKp3	-	-	-	-	-	StrB;StrA*;AadA1-pm*;Aac3-IIa*;AadA16*	-	-	QnrB1?;ParC-80I;GyrA-83I	-	-	-	CatB4?	Arr3	SulII;SulI	TetA	DfrA27	AmpH*;OXA-10?;OXA-1	NDM-1*	CTX-M-15	-	SHV-11*	TEM-30*
ERR3081544	PRJEB30771			SAMEA5232649	MPVK8409_S9	Instituto de Salud Carlos III	Spain	2016-07-27	ST437	wzi109	KL36	O4	ybt 9; ICEKp3	-	-	-	-	-	StrB;StrA*;AadA1-pm*;Aac3-IIa*;AadA16*	-	-	QnrB1?;ParC-80I;GyrA-83I	-	-	-	CatB4?	Arr3	SulII;SulI	TetA	DfrA27	AmpH*;OXA-10?;OXA-1	NDM-1*	CTX-M-15	-	SHV-11*	TEM-30*
ERR3081548	PRJEB30771			SAMEA5232650	MPVK8413_S26	Instituto de Salud Carlos III	Spain	2016-07-27	ST437	wzi109	KL36	O4	ybt 9; ICEKp3	-	-	-	-	-	StrB;StrA*;AadA1-pm*;Aac3-IIa*;AadA16*	-	-	QnrB1?;ParC-80I;GyrA-83I	-	-	-	CatB4?	Arr3	SulII;SulI	TetA	DfrA27	AmpH*;OXA-10?;OXA-1	NDM-1*	CTX-M-15	-	SHV-11*	TEM-30*
ERR3081549	PRJEB30771			SAMEA5232652	MPVK8414_S27	Instituto de Salud Carlos III	Spain	2016-07-27	ST437	wzi109	KL36	O4	ybt 9; ICEKp3	-	-	-	-	-	StrB;StrA*;AadA1-pm*;Aac3-IIa*;AadA16*	-	-	QnrB1?;ParC-80I;GyrA-83I	-	-	-	CatB4?	Arr3	SulII;SulI	TetA	DfrA27	AmpH*;OXA-10?;OXA-1	NDM-1*	CTX-M-15	-	SHV-11*	TEM-30*
ERR3081545	PRJEB30771			SAMEA5232653	MPVK8410_S10	Instituto de Salud Carlos III	Spain	2016-07-27	ST437	wzi109	KL36	O4	ybt 9; ICEKp3	-	-	-	-	-	StrB;StrA*;AadA1-pm*;Aac3-IIa*;AadA16*	-	-	QnrB1?;ParC-80I;GyrA-83I	-	-	-	CatB4?	Arr3	SulII;SulI	TetA	DfrA27	AmpH*;OXA-10?;OXA-1	NDM-1*	CTX-M-15	-	SHV-11*	TEM-30*
ERR3081546	PRJEB30771			SAMEA5232654	MPVK8411_S12	Instituto de Salud Carlos III	Spain	2016-07-27	ST437	wzi109	KL36	O4	ybt 9; ICEKp3	-	-	-	-	-	StrB;StrA*;AadA1-pm*;Aac3-IIa*;AadA16*	-	-	QnrB1?;ParC-80I;GyrA-83I	-	-	-	CatB4?	Arr3	SulII;SulI	TetA	DfrA27	AmpH*;OXA-10?;OXA-1	NDM-1*	CTX-M-15	-	SHV-11*	TEM-30*
GCA_009746375	PRJNA565865	Contig	WRXG00000000	SAMN13337934	ST437-OXA245	CHU A Coruna	Spain	11/2013-4/2014	ST437	wzi109	KL36		ybt unknown	-	-	-	-	-	-	-	-	QnrB2*;ParC-80I;GyrA-83I	-	-	-	-	-	SulI	-	-	AmpH*;CMY-2*	OXA-245	-	-	SHV-11	-
GCA_003326375	PRJNA377546	Contig	QOUD00000000	SAMN09298442	BC_1277	University of Sao Paulo	Brazil	2012	ST437	wzi109	KL36	O4	-	-	-	-	-	-	Aph3-Ia*;AadA2	MgrB-66%	-	ParC-80I;GyrA-83I	-	MphA	-	CatB4	-	SulI	TetA	DfrA30*	AmpH*;OXA-1	KPC-2	-	-	SHV-11	-
GCA_001701915	PRJNA307517	Contig	LXMS00000000	SAMN04868731	11_BR_13	The Unniversity of Queensland	Australia	2013-01-31	ST437	wzi109	KL36	O4	-	-	-	-	-	-	-	-	-	ParC-80I;GyrA-83I	-	MphA	-	CatB4	-	SulI	TetA*	DfrA30*	AmpH*;OXA-1	KPC-2	-	-	SHV-11	-
GCA_013180465	PRJNA374958	Scaffold	PYWS00000000	SAMN06350010	C2	UENF	Brazil	2011-08-14	ST437	wzi109	KL36	O4	-	-	-	-	-	-	Aph3-Ia*;AadA2	-	-	ParC-80I;GyrA-83I	-	MphA	-	CatA1*;CatB4	-	SulI	TetA	DfrA30*;DfrA8	AmpH*;OXA-1	KPC-2	CTX-M-15	-	SHV-11	-
GCA_001968745	PRJNA324074	scaffold	LZCZ00000000	SAMN05194650	196	Adolfo Lutz Institute	Brazil	2011	ST437	wzi109	KL36	O4	-	-	-	-	-	-	Aph3-Ia*	-	-	ParC-80I;GyrA-83I	-	MphA	-	CatB4	-	SulI*	-	DfrA30*	OXA-1;AmpH*	KPC-2	CTX-M-15	-	SHV-11	-
GCA_003321425	PRJNA377546	Contig	QOIH00000000	SAMN09298435	BC_1421	University of Sao Paulo	Brazil	2011	ST437	wzi109	KL36	O4	-	-	-	-	-	-	Aph3-Ia*;AadA3*?	MgrB-85%	-	ParC-80I;GyrA-83I	-	MphA	-	-	-	SulI	-	DfrA30*	AmpH*	KPC-2	-	-	SHV-11	-
GCA_001968755	PRJNA324070	Scaffold	LZCY00000000	SAMN05194617	148	Adolfo Lutz Institute	Brazil	2011	ST437	wzi109	KL36	O4	-	-	-	-	-	-	Aph3-Ia*	MgrB-60%	-	ParC-80I;GyrA-83I	-	MphA	-	CatB4;CatA1*	-	SulI	TetA	DfrA30*	OXA-1*;AmpH*	KPC-2	CTX-M-15	-	SHV-11	-
GCA_011037345	PRJNA510003			SAMN10592701	P56	LNCC	Brazil	2016-01-12	ST437	wzi109	KL36	O4	ybt 0; ICEKp10	clb 3	-	-	-	-	Aph3-Ia*;AadA3?	-	-	ParC-80I;GyrA-83I	-	-	-	-	-	SulI	-	DfrA30*	AmpH*	KPC-2	-	-	SHV-11	-
GCA_002105205	PRJNA326419	scaffold	MAOP00000000	SAMN05277829	314	Adolfo Lutz Institute	Brazil	2011	ST437	wzi109	KL36	O4	-	-	-	-	-	-	Aph3-Ia*;AadA2	-	-	ParC-80I;GyrA-83I	-	MphA	-	CatB4?	-	SulI	-	-	OXA-1;AmpH*	KPC-2	CTX-M-15	-	SHV-11	-
GCA_002951595	PRJNA358426	Complete		SAMN06173549	BR21	University of California	Brazil	2009	ST437	wzi109	KL36		-	-	-	-	-	-	AadA2;Aph3-Ia*	-	-	ParC-80I;GyrA-83I	-	MphA	-	CatB4	-	SulI;SulI	TetA	DfrA30*	AmpH*;OXA-1	KPC-2	-	-	SHV-11	-
GCA_002951555	PRJNA358426	cOMPLETE		SAMN06173548	BR7	University of California	Brazil	2009	ST437	wzi109	KL36	O4	-	-	-	-	-	-	AadA2;Aac3-IId*	-	-	QnrB1;ParC-80I;GyrA-83I	-	-	-	CatA1*	-	SulI	-	DfrA30*	AmpH*	KPC-2	CTX-M-15	-	SHV-11	TEM-30*
GCA_001715215	PRJNA336378	Contig	MDBZ00000000	SAMN05510516	CCBH17440	IOC- FIOCRUZ	Brazil	2014-12-01	ST437	wzi109	KL36	O4	-	-	-	-	-	-	ArmA	MgrB-57%	-	Qnr-A1*;ParC-80I;GyrA-83I	-	MsrE;MphE*	-	CatB3*;CatA1*	Arr3	-	-	DfrA8	AmpH*;OXA-1	KPC-2	CTX-M-9	-	SHV-11	-
GCA_002300785	PRJNA400778	scaffold	NTHX00000000	SAMN07573092	B30	Federal University of Uberlandia	Brazil	2016	ST437	wzi109	KL36	O4	-	-	-	-	-	-	Aac3-IId*;RmtG;Aph3-Ia*;AadA2	-	-	ParC-80I;GyrA-83I	-	MphA	-	CatB4;CatA1*	-	SulI	TetA	DfrA30*	OXA-1;AmpH*	KPC-2	CTX-M-15	-	SHV-11	TEM-30*
GCA_900608335	PRJEB28660	Contig	UWYD00000000	SAMEA4916117	kpneu045	BIOZENTRUM, UNIVERSITY OF BASEL	Switzerland	2015	ST437	wzi109	KL36		ybt 0; ICEKp10	clb 3	-	-	-	-	Aph3-Ia*?	-	-	ParC-80I;GyrA-83I	-	MphA	-	CatB4	-	SulI	TetA	DfrA30*	AmpH*	KPC-2	CTX-M-15?	-	SHV-11	-
GCA_011037395	PRJNA510003			SAMN10592703	P85	LNCC	Brazil	2014-10-08	ST437	wzi109	KL36	O4	-	-	-	-	-	-	AphA6*;Aph3-Ia*?	MgrB-83%	-	ParC-80I;GyrA-83I	-	MphA	-	-	-	SulI	TetA	DfrA30*	AmpH*	KPC-2	CTX-M-15	-	SHV-11	-
GCA_011037335	PRJNA510003			SAMN10592702	P07	LNCC	Brazil	2014-09-18	ST437	wzi109	KL36	O4	-	-	-	-	-	-	AphA6*;Aph3-Ia*?	MgrB-83%	-	ParC-80I;GyrA-83I	-	MphA	-	-	-	SulI	TetA	DfrA30*	AmpH*;OXA-1	KPC-2	CTX-M-15	-	SHV-11	-
GCA_002289165	PRJNA401423	Scaffold	NTCW00000000	SAMN07604911	B16	Federal University of Uberlandia	Brazil	2009	ST437	wzi109	KL36	O4	-	-	-	-	-	-	Aph3-Ia*;Aac3-IId*	-	-	QnrB1;ParC-80I;GyrA-83I	-	MphA	-	CatB4	-	SulI	TetD	DfrA30*	OXA-1;AmpH*	KPC-2	CTX-M-15	-	SHV-11	TEM-30*;TEM-30*;TEM-30*
GCA_013180525	PRJNA374958	Scaffold	PYWV00000000	SAMN06350007	A2	UENF	Brazil	2010-06-24	ST437	wzi109	KL36		-	-	-	-	-	-	Aac3-IId*;Aph3-Ia*	-	-	QnrB1;ParC-80I;GyrA-83I	-	MphA	-	CatB4	-	SulI	TetA;TetD	DfrA30*	AmpH*;OXA-1	KPC-2	CTX-M-15	-	SHV-11	TEM-30*
GCA_013180515	PRJNA374958	Scaffold	PYWU00000000	SAMN06350008	A3	UENF	Brazil	2010-06-29	ST437	wzi109	KL36	O4	-	-	-	-	-	-	Aac3-IId*;Aph3-Ia*	-	-	ParC-80I;GyrA-83I	-	MphA	-	CatB4?	-	SulI	TetA;TetD	DfrA30*	AmpH*;OXA-1	KPC-2	CTX-M-15;CTX-M-15	-	SHV-11	TEM-30*
GCA_002300715	PRJNA400692	Scaffold	NTHT00000000	SAMN07572879	B03	Federal University of Uberlandia	Brazil	2013	ST437	wzi109	KL36	O4	-	-	-	-	-	-	Aac3-IId*;Aph3-Ia*	-	-	QnrB1;ParC-80I;GyrA-83I	-	MphA	-	CatB4	-	SulI	TetD;TetA	DfrA30*	OXA-1;AmpH*	KPC-2;KPC-2	CTX-M-15	-	SHV-11	TEM-30*
GCA_003789125	PRJNA497745		RHFM00000000	SAMN10265529	OT1	UNIVERSIDADE FEDERAL DE CIENCIAS DA SAUDE DE PORTO ALEGRE	Brazil	2020-10-16	ST437	wzi109	KL36	O4	-	-	-	-	-	-	Aph3-Ia*	-	-	ParC-80I;GyrA-83I	-	MphA	-	CatB4	-	SulI	TetA	DfrA30*	AmpH*;OXA-1	KPC-2	CTX-M-15	-	SHV-11	-
GCA_002251715	PRJNA382374	Contig	NHOE00000000	SAMN06705214	3111F	Hospital de Clinicas de Porto Alegre	Brazil	2014	ST437	wzi109	KL36	O4	-	-	-	-	-	-	Aac3-IId*;Aph3-Ia*	Mcr1	-	ParC-80I;GyrA-83I	-	MphA	-	CatB4	-	SulI	TetA;TetD	DfrA30*	AmpH*;OXA-1	KPC-2	CTX-M-15	-	SHV-11	-
GCA_011037415	PRJNA510003			SAMN10592699	P13	LNCC	Brazil	2016-03-30	ST437	wzi109	KL36	O4	-	-	-	-	-	-	Aac3-IId*;Aph3-Ia*?	-	-	QnrB1;ParC-80I;GyrA-83I	-	MphA;ErmB*	-	-	-	SulI	TetD;TetA	DfrA30*	AmpH*;OXA-1	KPC-2	CTX-M-15	-	SHV-11	TEM-30*
GCA_011037435	PRJNA510003			SAMN10592698	P11	LNCC	Brazil	2016-03-19	ST437	wzi109	KL36	O4	-	-	-	-	-	-	Aac3-IId*?;Aph3-Ia*?	-	-	ParC-80I;GyrA-83I	-	MphA	-	-	-	SulI	TetD;TetA	DfrA30*	AmpH*	KPC-2	CTX-M-15	-	SHV-11	TEM-30*
GCA_011037375	PRJNA510003			SAMN10592700	P29	LNCC	Brazil	2016-03-12	ST437	wzi109	KL36	O4	-	-	-	-	-	-	Aac3-IId*;Aph3-Ia*?	-	-	ParC-80I;GyrA-83I	-	MphA	-	CatB4?	-	SulI	TetD;TetA	DfrA30*	AmpH*;OXA-1	KPC-2	CTX-M-15	-	SHV-11	TEM-30*
GCA_011037225	PRJNA510003			SAMN10592709	HSP84	LNCC	Brazil	2016-12-06	ST437	wzi109	KL36	O4	-	-	-	-	-	-	Aac3-IId*;Aph3-Ia*?	-	-	ParC-80I;GyrA-83I	-	MphA	-	CatB4?	-	SulI	TetA;TetD	DfrA30*	AmpH*;OXA-1	KPC-2	CTX-M-15	-	SHV-11	TEM-30*
GCA_011037295	PRJNA510003			SAMN10592705	HSP17	LNCC	Brazil	2016-08-03	ST437	wzi109	KL36	O4	-	-	-	-	-	-	Aac3-IId*;Aph3-Ia*?	-	-	ParC-80I;GyrA-83I	-	MphA	-	CatB4?	-	SulI	TetA;TetD	DfrA30*	AmpH*;OXA-1	KPC-2	CTX-M-15	-	SHV-11	TEM-30*
GCA_011037275	PRJNA510003			SAMN10592707	HSP77	LNCC	Brazil	2016-11-02	ST437	wzi109	KL36	O4	-	-	-	-	-	-	Aph3-Ia*?	MgrB-72%	-	ParC-80I;GyrA-83I	-	MphA	-	CatB4?	-	SulI	TetA	DfrA30*	AmpH*;OXA-1	KPC-2	-	-	SHV-11	-
GCA_011037315	PRJNA510003			SAMN10592704	HSP06	LNCC	Brazil	2016-08-02	ST437	wzi109	KL36	O4	-	-	-	-	-	-	Aph3-Ia*?	-	-	ParC-80I;GyrA-83I	-	MphA	-	CatB4?	-	SulI	-	DfrA30*	AmpH*;OXA-1	KPC-2	-	-	SHV-11	-
GCA_011037245	PRJNA510003			SAMN10592706	HSP70	LNCC	Brazil	2016-10-08	ST437	wzi109	KL36		-	-	-	-	-	-	Aph3-Ia*?	-	-	ParC-80I;GyrA-83I	-	MphA	-	-	-	SulI	-	DfrA30*	AmpH*	KPC-2	-	-	SHV-11	-
GCA_900503015	PRJEB10018	Contig	UJAM00000000	SAMEA3673021	EuSCAPE_SI004	EusCAPE	Slovenia	2014	ST437	wzi109	KL36		-	-	-	-	-	-	Aph3-Ia*;Aac3-IId*	-	-	ParC-80I;GyrA-83I	-	MphA	-	CatB4?	-	SulI	TetA	DfrA30*	OXA-1;AmpH*	-	CTX-M-15	-	SHV-11	TEM-30*
GCA_900503335	PRJEB10018	Contig	UJBT00000000	SAMEA3721074	EuSCAPE_HR005	EusCAPE	Croatia	2014	ST437	wzi109	KL36	O4	-	-	-	-	-	-	Aph3-Ia*	-	-	ParC-80I;GyrA-83I	-	MphA	-	CatA1*;CatB4?	-	SulI	TetD	DfrA30*	OXA-1;AmpH*	-	CTX-M-15	-	SHV-11	TEM-30*
GCA_900517825	PRJEB10018	Contig	ULFN00000000	SAMEA3649576	EuSCAPE_HR108	EusCAPE	Croatia	2014	ST437	wzi109	KL36	O4	-	-	-	-	-	-	Aac3-IId*	-	-	ParC-80I;GyrA-83I	-	-	-	CatB4?;CatA1*	-	-	TetA;TetD	DfrA30*	OXA-1;AmpH*	-	CTX-M-15	-	SHV-11	TEM-30*;TEM-30*
GCA_900503415	PRJEB10018	Contig	UJBY00000000	SAMEA3721107	EuSCAPE_HR075	EusCAPE	Croatia	2013	ST437	wzi109	KL36	O4	-	-	-	-	-	-	Aac3-IId*	-	-	ParC-80I;GyrA-83I	-	-	-	CatB4?;CatA1*	-	-	TetD;TetA	DfrA30*	AmpH*;OXA-1	-	CTX-M-15	-	SHV-11	TEM-30*;TEM-30*
GCA_900512025	PRJEB10018	Contig	UKJI00000000	SAMEA3538454	EuSCAPE_LT007	EusCAPE	Lithuania	2014	ST437	wzi109	KL36	O4	-	-	-	-	-	-	Aac3-IId*;Aph3-Ia*	-	-	ParC-80I;GyrA-83I	-	MphA	-	CatA1*	-	SulI	TetD	-	AmpH*	-	CTX-M-15	-	-	TEM-30*;TEM-30*
GCA_900506175	PRJEB10018	Contig	UJMR00000000	SAMEA3721108	EuSCAPE_HR076	EusCAPE	Croatia	2014	ST437	wzi109	KL36	O4	-	-	-	-	-	-	Aac3-IId?	-	-	ParC-80I;GyrA-83I	-	-	-	CatA1*	-	SulI;SulI*	TetD;TetA	-	AmpH*;OXA-2	-	CTX-M-2	-	SHV-11	TEM-30*
GCA_900505775	PRJEB10018	Contig	UJKY00000000	SAMEA3721015	EuSCAPE_HR017	EusCAPE	Croatia	2014	ST437	wzi109	KL36	O4	-	-	-	-	-	-	AadA2;Aac3-IIa	-	-	ParC-80I;GyrA-83I	-	-	-	CatA1*;CatB4?	-	SulI;SulI	TetA;TetD	-	AmpH*;OXA-1;OXA-2	-	CTX-M-15;CTX-M-2	-	SHV-11	TEM-30*
GCA_900505685	PRJEB10018	Contig	UJKS00000000	SAMEA3721084	EuSCAPE_HR010	EusCAPE	Croatia	2013	ST437	wzi109	KL36	O4	-	-	-	-	-	-	Aac3-IId*?;AadA2	-	-	ParC-80I;GyrA-83I	-	-	-	CatB4?;CatA1*	-	SulI;SulI?	TetD;TetA	-	OXA-1;AmpH*;OXA-2	-	CTX-M-15;CTX-M-2	-	SHV-11	TEM-30*
GCA_900506065	PRJEB10018	Contig	UJMF00000000	SAMEA3721095	EuSCAPE_HR063	EusCAPE	Croatia	2014	ST437	wzi109	KL36	O4	-	-	-	-	-	-	AadA2?;Aph3-Ia*;Aac3-IId*	-	-	ParC-80I;GyrA-83I;GyrA-87G	-	MphA	-	CatA1*;CatB4?	-	SulI	TetD	DfrA30*	OXA-1;AmpH*	-	CTX-M-15	-	SHV-11	TEM-30*;TEM-30*
GCA_900505925	PRJEB10018	Contig	UJLR00000000	SAMEA3721065	EuSCAPE_HR042	EusCAPE	Croatia	2014	ST437	wzi109	KL36	O4	-	-	iuc unknown	-	-	-	Aph3-Ia*;AadA2?;Aac3-IId*	-	-	ParC-80I;GyrA-83I;GyrA-87G	-	MphA	-	CatB4?;CatA1*	-	SulI	TetD	DfrA30*	OXA-1;AmpH*	-	CTX-M-15	-	SHV-11	TEM-30*;TEM-30*
GCA_900505765	PRJEB10018	Contig	UJLC00000000	SAMEA3721013	EuSCAPE_HR016	EusCAPE	Croatia	2013	ST437	wzi109	KL36	O4	-	-	iuc unknown	-	-	-	Aph3-Ia*;AadA2?	-	-	ParC-80I;GyrA-83I;GyrA-87G	-	MphA	-	-	-	SulI	-	-	AmpH*	-	-	-	SHV-11	-
GCA_900504965	PRJEB10018	Contig	UJHX00000000	SAMEA3721129	EuSCAPE_HR099	EusCAPE	Croatia	2013	ST437	wzi109	KL36	O4	-	-	-	-	-	-	Aac3-IId*?;Aph3-Ia*;AadA2?	-	-	ParC-80I;GyrA-83I;GyrA-87G	-	MphA	-	CatA1*;CatB4?	-	SulI	-	DfrA30*	AmpH*;OXA-1	-	CTX-M-15?	-	SHV-11	TEM-30*
GCA_900506255	PRJEB10018	Contig	UJMX00000000	SAMEA3721116	EuSCAPE_HR084	EusCAPE	Croatia	2014	ST437	wzi109	KL36	O4	-	-	-	-	-	-	AadA2;Aph3-Ia*	-	-	ParC-80I;GyrA-83I	-	-	-	-	-	SulI	-	-	AmpH*	-	-	-	SHV-11	-
GCA_900505025	PRJEB10018	Contig	UJIG00000000	SAMEA3721133	EuSCAPE_HR090	EusCAPE	Croatia	2013	ST437	wzi109	KL36	O4	-	-	-	-	-	-	AadA2	MgrB-66%	-	ParC-80I;GyrA-83I	-	-	-	CatA1*;CatB4?	-	SulI	TetA	DfrA30*	AmpH*;OXA-1	-	CTX-M-33	-	SHV-11	-
GCA_900505355	PRJEB10018	Contig	UJJJ00000000	SAMEA3721178	EuSCAPE_RS057	EusCAPE	Serbia	2013	ST437	wzi109	KL36	O4	-	-	-	-	-	-	ArmA;AadA1-pm*?;Aac3-IIa*;AadA2*	-	-	QnrB1;ParC-80I;GyrA-83I;GyrA-87G	-	MsrE;MphE*;MphA	-	CatB4?	-	SulI	TetA	DfrA12;DfrA14	OXA-9;AmpH*;OXA-1	NDM-1	CTX-M-3	-	SHV-11	TEM-54*
GCA_900505155	PRJEB10018	Contig	UJIT00000000	SAMEA3721150	EuSCAPE_RS029	EusCAPE	Serbia	2014	ST437	wzi109	KL36	O4	ybt 9; ICEKp3	-	-	-	-	-	AadA2*;ArmA	-	-	ParC-80I;GyrA-83I;GyrA-87G	-	MphA;MsrE;MphE*	-	-	-	SulI	-	DfrA12	AmpH*	-	CTX-M-15	-	SHV-11	-
GCA_902156145	PRJEB33308	Contig	CABFXP000000000	SAMEA3649802	EuSCAPE_RS002	WTSI	Serbia	2013	ST437	wzi109	KL36		-	-	-	-	-	-	AadA2;Aac3-IIa*	-	-	ParC-80I;GyrA-83I;GyrA-87G	-	MphA	-	-	-	SulI	-	-	AmpH*	NDM-1	CTX-M-15;CTX-M-15	-	SHV-11	-
GCA_900502455	PRJEB10018	Contig	UIYI00000000	SAMEA3649802	EuSCAPE_RS002	EusCAPE	Serbia	2013	ST437	wzi109	KL36	O4	-	-	-	-	-	-	AadA2;Aac3-IIa*	-	-	ParC-80I;GyrA-83I;GyrA-87G	-	MphA	-	-	-	SulI	-	-	AmpH*	NDM-1	CTX-M-15	-	SHV-11	-
GCA_902156105	PRJEB33308	Contig	CABFXV000000000	SAMEA3721184	EuSCAPE_RS064	WTSI	Serbia	2014	ST437	wzi109	KL36		-	-	-	-	-	-	AadA2;ArmA;Aac3-IId*;AadA1-pm*?;Aac6-Ib*?	-	-	ParC-80I;GyrA-83I;GyrA-87G	-	MphA;MsrE;MphE*	-	-	-	SulI;SulI	-	DfrA12	AmpH*;OXA-9	NDM-1	CTX-M-15;CTX-M-15	-	SHV-11	-
GCA_900505385	PRJEB10018	Contig	UJJP00000000	SAMEA3721184	EuSCAPE_RS064	EusCAPE	Serbia	2014	ST437	wzi109	KL36	O4	-	-	-	-	-	-	AadA1-pm*?;Aac6-Ib*;Aac3-IId*;ArmA;AadA2	-	-	ParC-80I;GyrA-83I;GyrA-87G	-	MphA;MsrE;MphE*	-	-	-	SulI	-	DfrA12	OXA-9;AmpH*	NDM-1	CTX-M-15	-	SHV-11	TEM-54*
GCA_900505165	PRJEB10018	Contig	UJIU00000000	SAMEA3721153	EuSCAPE_RS032	EusCAPE	Serbia	2013	ST437	wzi109	KL36	O4	-	-	-	-	-	-	AadA2*;AphA6*;AadA1-pm*;ArmA;Aac3-IId*;Aph3''Ia;StrB;StrA*	-	-	ParC-80I;GyrA-83I;GyrA-87G	-	MsrE;MphE*	-	CatB4?;CmlA5;FloR*	Arr2	SulI;SulII	TetD;TetA?	DfrA12;DfrA14;DfrA30*	OXA-1;OXA-10;AmpH*;CMY-4*	NDM-1	CTX-M-15	-	SHV-11	TEM-30*
GCA_900503605	PRJEB10018	Contig	UJCX00000000	SAMEA3721220	EuSCAPE_RS102	EusCAPE	Serbia	2014	ST437	wzi109	KL36	O4	-	-	-	-	-	-	AadA2;ArmA	-	-	ParC-80I;GyrA-83I;GyrA-87G	-	MphA;MsrE;MphE*	-	CatB4?	-	SulI	-	DfrA30*	AmpH*;OXA-1	NDM-1	CTX-M-15	-	SHV-11	-
GCA_900505235	PRJEB10018	Contig	UJJA00000000	SAMEA3721161	EuSCAPE_RS040	EusCAPE	Serbia	2014	ST437	wzi109	KL36	O4	-	-	-	-	-	-	ArmA	-	-	ParC-80I;GyrA-83I;GyrA-87G	-	MphA;MsrE;MphE*	-	CatB4?	-	SulI	-	DfrA30*	AmpH*;OXA-1	NDM-1	CTX-M-15	-	SHV-11	-
GCA_900503555	PRJEB10018	Contig	UJCP00000000	SAMEA3721192	EuSCAPE_RS072	EusCAPE	Serbia	2014	ST437	wzi109	KL36	O4	-	-	-	-	-	-	ArmA	-	-	ParC-80I;GyrA-83I;GyrA-87G	-	MphA;MsrE;MphE*	-	CatB4?	-	SulI	-	DfrA30*	AmpH*;OXA-1	NDM-1	CTX-M-15	-	SHV-11	-
GCA_900608325	PRJEB28660	Contig	UWYC00000000	SAMEA4916118	kpneu046	BIOZENTRUM, UNIVERSITY OF BASEL	Switzerland	2013-08-21	ST437	wzi109	KL36		-	-	-	-	-	-	AadA2	-	-	ParC-80I;GyrA-83I;GyrA-87G	-	MsrE;MphA	-	CatB4	-	SulI;SulI	-	DfrA30*	OXA-1;AmpH*	NDM-1	CTX-M-15	-	SHV-11	-
GCA_900503435	PRJEB10018	Contig	UJCC00000000	SAMEA3721152	EuSCAPE_RS031	EusCAPE	Serbia	2013	ST437	wzi109	KL36	O4	-	-	-	-	-	-	AadA2	-	-	ParC-80I;GyrA-83I;GyrA-87G	-	-	-	-	-	SulI	-	-	AmpH*	-	-	-	SHV-11	-
GCA_900504935	PRJEB10018	Contig	UJII00000000	SAMEA3721122	EuSCAPE_HR103	EusCAPE	Croatia	2014	ST437	wzi109	KL36		ybt 9; ICEKp3	-	-	-	-	-	AadA2;Aac3-IId*	-	-	ParC-80I;GyrA-83I	-	-	-	CatB4;CatA1*	-	SulI	TetA;TetD	DfrA30*	AmpH*;TEM-208;OXA-1	-	CTX-M-15	-	SHV-11	TEM-30*
GCA_900505715	PRJEB10018	Contig	UJLH00000000	SAMEA3721001	EuSCAPE_HR011	EusCAPE	Croatia	2014	ST437	wzi109	KL36	O4	-	-	-	-	-	-	-	-	-	ParC-80I;GyrA-83I	-	-	-	-	-	-	-	-	AmpH*	-	-	-	SHV-11	-
GCA_900505745	PRJEB10018	Contig	UJKZ00000000	SAMEA3721022	EuSCAPE_HR020	EusCAPE	Croatia	2013	ST437	wzi109	KL36	O4	-	-	-	-	-	-	Aac3-IId*	-	-	ParC-80I;GyrA-83I	-	MphA	-	CatB4?;CatA1*	-	SulI	TetD	DfrA30*	AmpH*	-	CTX-M-15	-	SHV-11	TEM-30*;TEM-30*
GCA_900506245	PRJEB10018	Contig	UJMY00000000	SAMEA3721119	EuSCAPE_HR087	EusCAPE	Croatia	2014	ST437	wzi109	KL36	O4	-	-	-	-	-	-	Aph3-Ia*	-	-	ParC-80I;GyrA-83I	-	MphA	-	-	-	SulI	-	DfrA30*	AmpH*	-	CTX-M-15	-	SHV-11	-
GCA_900506165	PRJEB10018	Contig	UJMP00000000	SAMEA3721106	EuSCAPE_HR074	EusCAPE	Croatia	2013	ST437	wzi109	KL36	O4	-	-	-	-	-	-	Aph3-Ia*;Aac3-IId*	-	-	ParC-80I;GyrA-83I	-	MphA	-	CatB4?	-	SulI	TetD	DfrA30*	AmpH*;OXA-1	-	CTX-M-15	-	SHV-11	TEM-30*;TEM-30*
GCA_900517815	PRJEB10018	Contig	ULFL00000000	SAMEA3649574	EuSCAPE_HR107	EusCAPE	Croatia	2014	ST437	wzi109	KL36	O4	-	-	-	-	-	-	Aph3-Ia*;Aac3-IId*	-	-	ParC-80I;GyrA-83I	-	MphA	-	CatB4?	-	SulI	TetD	DfrA30*	AmpH*;OXA-1	-	CTX-M-15	-	SHV-11	TEM-30*;TEM-30*
GCA_900506015	PRJEB10018	Contig	UJMB00000000	SAMEA3721091	EuSCAPE_HR059	EusCAPE	Croatia	2013	ST437	wzi109	KL36	O4	-	-	-	-	-	-	Aac3-IId*	-	-	ParC-80I;GyrA-83I	-	-	-	CatB4	-	-	TetD	DfrA30*	AmpH*;OXA-1	-	CTX-M-15	-	SHV-11	TEM-30*;TEM-30*
GCA_900506085	PRJEB10018	Contig	UJMG00000000	SAMEA3721097	EuSCAPE_HR065	EusCAPE	Croatia	2013	ST437	wzi109	KL36	O4	-	-	-	-	-	-	Aac3-IId*	-	-	ParC-80I;GyrA-83I	-	-	-	CatB4	-	-	TetD	DfrA30*	AmpH*;OXA-1	-	CTX-M-15	-	SHV-11	TEM-30*;TEM-30*
GCA_900506045	PRJEB10018	Contig	UJMI00000000	SAMEA3721093	EuSCAPE_HR061	EusCAPE	Croatia	2013	ST437	wzi109	KL36	O4	-	-	-	-	-	-	Aac3-IId*	-	-	ParC-80I;GyrA-83I	-	-	-	CatB4	-	-	TetD	DfrA30*	AmpH*;OXA-1	-	CTX-M-15	-	SHV-11	TEM-30*;TEM-30*
GCA_900505945	PRJEB10018	Contig	UJLW00000000	SAMEA3721072	EuSCAPE_HR046	EusCAPE	Croatia	2014	ST437	wzi109	KL36	O4	-	-	-	-	-	-	Aph3-Ia*;Aac3-IId*	-	-	ParC-80I;GyrA-83I	-	MphA	-	CatB4?	-	SulI	TetD	DfrA30*	AmpH*;OXA-1	-	CTX-M-15	-	SHV-11	TEM-30*;TEM-30*
GCA_900505675	PRJEB10018	Contig	UJKV00000000	SAMEA3721071	EuSCAPE_HR003	EusCAPE	Croatia	2014	ST437	wzi109	KL36	O4	-	-	-	-	-	-	Aph3-Ia*;AadA1-pm*?;Aac3-IId*?	-	-	ParC-80I;GyrA-83I	-	MphA	-	CatB4?	-	SulI	-	DfrA30*?	AmpH*	-	CTX-M-15	-	SHV-1*?	TEM-30*
GCA_900506125	PRJEB10018	Contig	UJND00000000	SAMEA3721103	EuSCAPE_HR071	EusCAPE	Croatia	2014	ST437	wzi109	KL36	O4	-	-	-	-	-	-	Aac3-IId*	-	-	ParC-80I;GyrA-83I	-	-	-	CatB4?	-	-	TetD	DfrA30*	OXA-1;AmpH*	-	CTX-M-15	-	SHV-11	TEM-30*;TEM-30*
GCA_900505795	PRJEB10018	Contig	UJLE00000000	SAMEA3721029	EuSCAPE_HR024	EusCAPE	Croatia	2014	ST437	wzi109	KL36	O4	-	-	-	-	-	-	Aac3-IId?;Aac6-Ib*?;AadA1-pm*?	-	-	ParC-80I;GyrA-83I	-	-	-	CatB4?	-	SulI	TetD	DfrA30*	AmpH*;OXA-2;OXA-1;OXA-9	-	CTX-M-15	-	SHV-11	TEM-30*
GCA_900506235	PRJEB10018	Contig	UJMU00000000	SAMEA3721115	EuSCAPE_HR083	EusCAPE	Croatia	2013	ST437	wzi109	KL36	O4	-	-	-	-	-	-	Aph3-Ia*	-	-	ParC-80I;GyrA-83I	-	MphA	-	-	-	SulI	-	DfrA30*	AmpH*	-	-	-	SHV-11	-
GCA_900506215	PRJEB10018	Contig	UJMT00000000	SAMEA3721114	EuSCAPE_HR082	EusCAPE	Croatia	2013	ST437	wzi109	KL36		-	-	-	-	-	-	Aph3-Ia*	-	-	ParC-80I;GyrA-83I	-	MphA	-	-	-	SulI	-	DfrA30*	AmpH*	-	-	-	SHV-11	-
GCA_900504945	PRJEB10018	Contig	UJHV00000000	SAMEA3721123	EuSCAPE_HR091	EusCAPE	Croatia	2014	ST437	wzi109	KL36	O4	-	-	-	-	-	-	Aac3-IId*;Aph3-Ia*	-	-	ParC-80I;GyrA-83I	-	MphA	-	CatB4?	-	SulI	TetD	DfrA30*	AmpH*;OXA-1	-	-	-	SHV-11	TEM-30*
GCA_900506115	PRJEB10018	Contig	UJMM00000000	SAMEA3721098	EuSCAPE_HR066	EusCAPE	Croatia	2013	ST437	wzi109	KL36	O4	-	-	-	-	-	-	Aph3-Ia*	-	-	ParC-80I;GyrA-83I	-	MphA	-	CatB4?	-	-	TetD	DfrA30*	AmpH*;OXA-1	-	CTX-M-15	-	SHV-11	TEM-30*
GCA_900505815	PRJEB10018	Contig	UJLG00000000	SAMEA3721032	EuSCAPE_HR025	EusCAPE	Croatia	2014	ST437	wzi109	KL36	O4	-	-	-	-	-	-	-	-	-	ParC-80I;GyrA-83I	-	MphA	-	-	-	SulI	-	-	AmpH*	-	-	-	SHV-11	-
GCA_900505755	PRJEB10018	Contig	UJLB00000000	SAMEA3721026	EuSCAPE_HR022	EusCAPE	Croatia	2014	ST437	wzi109	KL36	O4	-	-	-	-	-	-	Aac6-Ib*?	-	-	ParC-80I;GyrA-83I	-	MphA	-	-	-	SulI	-	DfrA30*	AmpH*;OXA-1	-	-	-	SHV-11	-
GCA_900505665	PRJEB10018	Contig	UJKT00000000	SAMEA3721078	EuSCAPE_HR007	EusCAPE	Croatia	2014	ST437	wzi109	KL36	O4	-	-	-	-	-	-	Aph3-Ia*;Aac3-IId*	-	-	ParC-80I;GyrA-83I	-	MphA	-	CatB4?	-	SulI	TetD	DfrA30*	AmpH*;OXA-1	-	CTX-M-15	-	SHV-11	TEM-30*
GCA_900505655	PRJEB10018	Contig	UJKR00000000	SAMEA3721080	EuSCAPE_HR008	EusCAPE	Croatia	2014	ST437	wzi109	KL36	O4	-	-	-	-	-	-	Aac3-IId*;Aph3-Ia*	-	-	ParC-80I;GyrA-83I	-	MphA	-	CatB4?	-	SulI	TetD	DfrA30*	AmpH*;OXA-1	-	CTX-M-15	-	SHV-11	TEM-30*
GCA_900500965	PRJEB10018	Contig	UISM00000000	SAMEA3649572	EuSCAPE_HR106	EusCAPE	Croatia	2014	ST437	wzi109	KL36	O4	-	-	-	-	-	-	Aph3-Ia*;Aac3-IId*	-	-	ParC-80I;GyrA-83I	-	MphA	-	CatB4?	-	SulI	TetD	DfrA30*	OXA-1;AmpH*	-	CTX-M-15	-	SHV-11	TEM-30*;TEM-30*
GCA_001597065	PRJNA252925	Scaffold	JXJI00000000	SAMN03281122	KP-86L	unverisity medical center groningen	Netherlands	2012-11-23	ST437	wzi109	KL36	O4	-	-	-	-	-	-	Aph3-Ia*;Aac3-IIa*;AadA1-pm*?	-	-	QnrB1;ParC-80I;GyrA-83I	-	MphA;EreA2*	-	CmlA5;CatB4?	Arr2	SulI*	-	-	OXA-9*;AmpH*;OXA-1	-	CTX-M-15	-	SHV-11	TEM-30*
GCA_011742515	PRJNA613369	Complete genome		SAMN14402333	BA12818	Christian Medical College	India	2019	ST437	wzi109	KL36	O4	ybt 9; ICEKp3	-	-	-	-	-	RmtB	-	-	ParC-80I;GyrA-83I	-	MphA?;ErmB*	-	-	-	SulI	-	DfrA30*	AmpH*	NDM-5;OXA-181*	CTX-M-15	-	SHV-11	TEM-30*
GCA_011742225	PRJNA613369	Contig	JAAQSF000000000	SAMN14402326	BA36541	Christian Medical College	India	2019	ST437	wzi109	KL36	O4	ybt 9; ICEKp3	-	-	-	-	-	RmtB	MgrB-66%	-	ParC-80I;GyrA-83I;GyrA-87Y	-	MphA?	-	-	-	SulI	-	DfrA30*	AmpH*	NDM-5;OXA-181*	CTX-M-15	-	SHV-11	TEM-30*
GCA_002211665	PRJNA391268	Chromosome		SAMN07260304	704SK6	University of Zurich	Switzerland	2015-12-01	ST437	wzi109	KL36		-	-	-	-	-	-	Aph3-Ia*;Aac3-IId*	-	-	ParC-80I;GyrA-83I	-	MphA	-	CatB4	-	SulI	TetD	DfrA30*	AmpH*;OXA-1	OXA-48	CTX-M-15	-	SHV-11	TEM-30*;TEM-30*
GCA_003363665	PRJNA439172		QTKS00000000	SAMN09222886	SL33	The Chinese University of Hong Kong	Sri lanka	2015	ST437	wzi109	KL36	O4	ybt 13; ICEKp2	-	-	-	-	-	Aac3-IId*;Aph3-Ia*	-	-	QnrB1;ParC-80I;GyrA-83I	-	MphA	-	CatB4?	-	SulI	TetA	DfrA30*	AmpH*;OXA-1	OXA-181	CTX-M-15	-	SHV-11	TEM-30*;TEM-30*
GCA_003363565	PRJNA439172		QTKN00000000	SAMN09222891	SL49	The Chinese University of Hong Kong	Sri lanka	2015	ST437	wzi109	KL36	O4	ybt 13; ICEKp2	-	-	-	-	-	Aac3-IId*;Aph3-Ia*	-	-	QnrB1;ParC-80I;GyrA-83I	-	MphA	-	CatB4?	-	SulI	TetA	DfrA30*	AmpH*;OXA-1	OXA-181	CTX-M-15	-	SHV-11	TEM-30*;TEM-30*
ERR3063426	PRJEB30771			SAMEA5226258	2719_S10	Instituto de Salud Carlos III	Spain	2013-12-17	ST437	wzi50	KL52	OL101	-	-	-	-	-	-	RmtF;AadA1-pm*?;Aph3-Ia*	-	-	Qnr-S1;ParC-80I;GyrA-83I	-	MphA	-	CatA2*	Arr2	SulI	-	DfrA14	AmpH*;OXA-9*	NDM-7	CTX-M-15	-	-	TEM-54*
ERR3063427	PRJEB30771			SAMEA5226259	2797_S9	Instituto de Salud Carlos III	Spain	2014-10-14	ST437	wzi50	KL52	OL101	-	-	-	-	-	-	AadA1-pm*?;RmtF;Aph3-Ia*	-	-	ParC-80I;GyrA-83I	-	MphA	-	CatA2*	Arr2	SulI	-	DfrA14	AmpH*;OXA-9*	NDM-7	CTX-M-15	-	-	TEM-54*
ERR3063428	PRJEB30771			SAMEA5226260	3059_S8	Instituto de Salud Carlos III	Spain	2014-02-25	ST437	wzi50	KL52	OL101	-	-	-	-	-	-	AadA1-pm*?;Aac6-Ib*;RmtF;Aph3-Ia*	-	-	Qnr-S1;ParC-80I;GyrA-83I	-	MphA	-	CatA2*	Arr2	SulI	-	DfrA14	AmpH*;OXA-9*	NDM-7	CTX-M-15	-	-	TEM-54*
ERR3063429	PRJEB30771			SAMEA5226261	3060_S7	Instituto de Salud Carlos III	Spain	2014-02-25	ST437	wzi50	KL52	OL101	-	-	-	-	-	-	AadA1-pm*?;Aac6-Ib*;RmtF;Aph3-Ia*	-	-	ParC-80I;GyrA-83I	-	MphA	-	CatA2*	Arr2	SulI	-	DfrA14	AmpH*;OXA-9*	NDM-7	CTX-M-15	-	SHV-11	TEM-54*
ERR3063430	PRJEB30771			SAMEA5226262	3061_S6	Instituto de Salud Carlos III	Spain	2014-02-25	ST437	wzi50	KL52	OL101	-	-	-	-	-	-	RmtF;AadA1-pm*?;Aac6-Ib*;Aph3-Ia*	-	-	Qnr-S1;ParC-80I;GyrA-83I	-	MphA	-	CatA2*	Arr2	SulI	-	DfrA14	AmpH*;OXA-9*	NDM-7	CTX-M-15	-	SHV-11	TEM-54*
ERR3063431	PRJEB30771			SAMEA5226263	3594_S5	Instituto de Salud Carlos III	Spain	2014-05-20	ST437	wzi50	KL52	OL101	-	-	-	-	-	-	RmtF;AadA1-pm*?;Aph3-Ia*	-	-	Qnr-S1;ParC-80I;GyrA-83I	-	MphA	-	CatA2*	Arr2	SulI	-	DfrA14	AmpH*;OXA-9*	NDM-7	CTX-M-15	-	SHV-11	TEM-54*
ERR3063432	PRJEB30771			SAMEA5226264	3734_S4	Instituto de Salud Carlos III	Spain	2015-09-04	ST437	wzi50	KL52	OL101	-	-	-	-	-	-	Aph3-Ia*;RmtF;AadA1-pm*?;Aac6-Ib*	-	-	ParC-80I;GyrA-83I	-	MphA	-	CatA2*	Arr2	SulI	-	DfrA14	AmpH*;OXA-9*	NDM-7	CTX-M-15	-	SHV-11	TEM-54*
ERR3063433	PRJEB30771			SAMEA5226265	3950_S3	Instituto de Salud Carlos III	Spain	2014-07-23	ST437	wzi50	KL52	OL101	-	-	-	-	-	-	AadA1-pm*?;RmtF;Aph3-Ia*	-	-	ParC-80I;GyrA-83I	-	MphA	-	CatA2*	Arr2	SulI	-	DfrA14	AmpH*;OXA-9*	NDM-7	CTX-M-15	-	SHV-11	TEM-54*
ERR3063440	PRJEB30771			SAMEA5226272	K5410	Instituto de Salud Carlos III	Spain	2015-03-17	ST437	wzi50	KL52	OL101	-	-	-	-	-	-	RmtF*?;Aph3-Ia*	-	-	ParC-80I;GyrA-83I	-	MphA	-	CatA2*	Arr2	SulI	-	DfrA14	AmpH*	NDM-7	CTX-M-15	-	SHV-11	-
ERR3063441	PRJEB30771			SAMEA5226273	K5496	Instituto de Salud Carlos III	Spain	2015-03-31	ST437	wzi50	KL52	OL101	-	-	-	-	-	-	RmtF*?;Aph3-Ia*	-	-	ParC-80I;GyrA-83I	-	MphA	-	CatA2*	Arr2	SulI	-	DfrA14	AmpH*	NDM-7	CTX-M-15	-	SHV-11	TEM-54*
ERR3063442	PRJEB30771			SAMEA5226274	K5761	Instituto de Salud Carlos III	Spain	2015-05-19	ST437	wzi50	KL52	OL101	-	-	-	-	-	-	RmtF;Aph3-Ia*	-	-	ParC-80I;GyrA-83I	-	MphA	-	CatA2*	Arr2	SulI	-	DfrA14	AmpH*	NDM-7	CTX-M-15	-	SHV-11	TEM-54*
ERR3063443	PRJEB30771			SAMEA5226275	K6431	Instituto de Salud Carlos III	Spain	2015-08-13	ST437	wzi50	KL52	OL101	-	-	-	-	-	-	RmtF;Aph3-Ia*	-	-	ParC-80I;GyrA-83I	-	MphA	-	CatA2*	Arr2	SulI	-	DfrA14	AmpH*	NDM-7	CTX-M-15	-	SHV-11	-
ERR3063464	PRJEB30771			SAMEA5226296	MPVK4883_S14	Instituto de Salud Carlos III	Spain	2014-12-23	ST437	wzi50	KL52	OL101	-	-	-	-	-	-	RmtF*?;AadA1-pm*?;Aph3-Ia*;AacA4*?	-	-	ParC-80I;GyrA-83I	-	MphA	-	CatA2*	Arr2	SulI	-	DfrA14*	AmpH*;OXA-9*	NDM-7	CTX-M-15	-	SHV-11	TEM-54*
ERR3063466	PRJEB30771			SAMEA5226298	MPVK5539_S11	Instituto de Salud Carlos III	Spain	2015-04-09	ST437	wzi50	KL52	OL101	-	-	-	-	-	-	RmtF;AadA1-pm*?;Aph3-Ia*;AacA4*?	-	-	Qnr-S1;ParC-80I;GyrA-83I	-	MphA	-	CatA2*	Arr2	SulI	-	DfrA14	AmpH*;OXA-9*	NDM-7	CTX-M-15	-	-	TEM-54*
ERR3063468	PRJEB30771			SAMEA5226300	MPVK7231_S48	Instituto de Salud Carlos III	Spain	2015-12-22	ST437	wzi50	KL52	OL101	-	-	-	-	-	-	-	-	-	ParC-80I;GyrA-83I	-	-	-	CatA2*	Arr2	SulI	-	-	AmpH*	NDM-7	CTX-M-15	-	SHV-11	-
ERR3063470	PRJEB30771			SAMEA5226302	MPVK7397_S50	Instituto de Salud Carlos III	Spain	2016-01-26	ST437	wzi50	KL52	OL101	-	-	-	-	-	-	RmtF;AadA1-pm*?;Aph3-Ia*;AacA4*?	-	-	Qnr-S1;ParC-80I;GyrA-83I	-	MphA	-	CatA2*	Arr2	SulI	-	DfrA14	AmpH*;OXA-9*	NDM-7	CTX-M-15	-	-	TEM-54*
ERR3063475	PRJEB30771			SAMEA5226307	MPVK7871_S36	Instituto de Salud Carlos III	Spain	2016-04-13	ST437	wzi50	KL52	OL101	-	-	-	-	-	-	AadA1-pm*?;Aac6-Ib;Aph3-Ia*	-	-	ParC-80I;GyrA-83I	-	MphA	-	CatA2*	-	SulI	-	-	AmpH*;OXA-9*	NDM-7	CTX-M-15	-	SHV-11	TEM-54*
ERR3081541	PRJEB30771			SAMEA5232645	MPVK8074_S29	Instituto de Salud Carlos III	Spain	2016-04-20	ST437	wzi50	KL52	OL101	-	-	-	-	-	-	RmtF*?;Aph3-Ia*	-	-	ParC-80I;GyrA-83I	-	MphA	-	CatA2*	Arr2	SulI	-	DfrA14	AmpH*	NDM-7	CTX-M-15	-	SHV-11	-
ERR3081557	PRJEB30771			SAMEA5232661	MPVK8608_S37	Instituto de Salud Carlos III	Spain	2016-09-06	ST437	wzi50	KL52	OL101	-	-	-	-	-	-	RmtF;Aph3-Ia*	-	-	ParC-80I;GyrA-83I	-	MphA	-	CatA2*	Arr2	SulI	-	DfrA14	AmpH*	NDM-7	CTX-M-15	-	SHV-11	-
GCA_000971075	PRJNA279858	Scaffold	LART00000000	SAMN03451033	ST-437	CDC	Usa	2014-03-01	ST437	wzi50	KL52		-	-	-	-	-	-	Aph3-Ia*;RmtF;AadA1-pm*?	-	-	Qnr-S1;ParC-80I;GyrA-83I	-	MphA	-	-	Arr2	SulI	-	DfrA14	OXA-9*;AmpH*	OXA-181*;NDM-5	CTX-M-15;SHV-12	-	-	TEM-54*
GCA_003586155	PRJNA490016		QYCO00000000	SAMN10023733	NB5306	Ningbo First Hospital	China	2014-09-14	ST437	wzi45	KL45		-	-	-	-	-	-	RmtB;StrB;StrA*;AphA2*	-	-	ParC-80I;GyrA-83I	-	-	-	FloR*	-	SulII	TetA*?	DfrA14	AmpH*	OXA-181*	CTX-M-55	-	SHV-11;TEM-141*?	-
GCA_004006035	PRJNA512142	Complete		SAMN10662038	NB5306	Ningbo First Hospital	China	2014-09-24	ST437	wzi45	KL45		-	-	-	-	-	-	StrB;StrA*;AphA2*;RmtB	-	-	ParC-80I;GyrA-83I	-	-	-	FloR*	-	SulII	TetA*?	DfrA14	AmpH*	OXA-181*	CTX-M-55	-	SHV-11;TEM-141*?	-
GCA_902166865	PRJEB30771		CABHKJ000000000	SAMEA5763085	K3061	Instituto de Salud Carlos III	Spain	2016-04-20	ST437	wzi50	KL52		-	-	-	-	-	-	Aph3-Ia*;RmtF;RmtF;RmtF;AadA1-pm*?;Aac6-Ib	-	-	Qnr-S1;ParC-80I;GyrA-83I	-	MphA	-	CatA2*	Arr2;Arr2;Arr2;Arr2?	SulI	-	DfrA14	AmpH*;OXA-9*	NDM-7	CTX-M-15;CTX-M-15	-	SHV-11	TEM-54*

## Sheet: S8 - Chr Mapping info
Supplementary Table 8. Mapping statistics of reads aligned to 146KP-HG isolate chromosome. Reference length, number of aligned positions to the reference, coverage, number of unaligned positions, heterozygous positions and low depth positions.
Sample	Reference Length	Aligned positions	Reference coverage	Unaligned positions	Heterozygous positions	Low depth positions
179KP-HG	5354156	5235600	97.7857	56942	58842	2772
262KP-HG	5354156	5238103	97.8325	56848	38779	20426
HLF1_07	5354156	5220690	97.5072	56592	71918	4956
KP_HGUA01_012	5354156	5241252	97.8913	56498	54267	2139
HAV1_09	5354156	5274075	98.5043	59430	19373	1278
146KP-HG	5354156	5354156	100	0	0	0
HLF2_50	5354156	5278473	98.5865	56181	18090	1412
HGV2_364	5354156	5193843	97.0058	133568	25677	1068
HGV2_363	5354156	5268166	98.394	56335	28484	1171
Moliner_21	5354156	4871076	90.9775	196133	276936	10011
Moliner_19	5354156	5126793	95.7535	200992	24182	2189
HLF1_71	5354156	5092628	95.1154	207219	51292	3017
HGV2_329	5354156	5111487	95.4677	201122	39294	2253
29KP-HG	5354156	5096476	95.1873	204055	49627	3998
Moliner2_77	5354156	5110794	95.4547	202176	30302	10884
Moliner2_71	5354156	5127348	95.7639	215322	10551	935
Moliner2_70	5354156	5100727	95.2667	215802	33667	3960
Kpcas015	5354156	5137403	95.9517	214021	1955	777
208KP-HG	5354156	5078810	94.8573	214896	57343	3107
HLF2_107	5354156	5100953	95.2709	222009	29509	1685
HGV2_323	5354156	5042969	94.1879	188793	111956	10438
HLF1_27	5354156	5086224	94.9958	221797	43217	2918
HGUC4_120	5354156	5110702	95.453	214438	24944	4072
HGUC2_06	5354156	5002735	93.4365	246688	102962	1771
143KP-HG	5354156	5030524	93.9555	235122	81357	7153
HLF2_105	5354156	5076049	94.8058	215157	53056	9894
117KP-HG	5354156	5103757	95.3233	214046	33933	2420
GCA_900181335	5354156	5122410	95.6717	212127	11	19608
GCA_900181325	5354156	5130082	95.815	207601	10	16463
GCA_011684095	5354156	5271012	98.4471	74176	56	8912
ERR3081550	5354156	5296304	98.9195	56114	705	1033
ERR3081544	5354156	5296596	98.9249	56119	538	903
ERR3081548	5354156	5296456	98.9223	56112	595	993
ERR3081549	5354156	5296507	98.9233	56112	590	947
ERR3081545	5354156	5296799	98.9287	56179	321	857
ERR3081546	5354156	5296349	98.9203	56226	597	984
GCA_009746375	5354156	5117249	95.5753	215028	440	21439
GCA_003326375	5354156	5131322	95.8381	208865	125	13844
GCA_001701915	5354156	5133103	95.8714	207120	25	13908
GCA_013180465	5354156	5086693	95.0046	253188	136	14139
GCA_001968745	5354156	5119337	95.6143	222926	7	11886
GCA_003321425	5354156	4957242	92.5868	363022	139	33753
GCA_001968755	5354156	5131744	95.846	208704	6	13702
GCA_011037345	5354156	5076471	94.8137	263428	130	14127
GCA_002105205	5354156	4897034	91.4623	375417	103	81602
GCA_002951595	5354156	5169047	96.5427	172464	161	12484
GCA_002951555	5354156	5126757	95.7529	213877	169	13353
GCA_001715215	5354156	5091489	95.0941	247003	24	15640
GCA_002300785	5354156	5064807	94.5958	267521	43	21785
GCA_900608335	5354156	5158809	96.3515	172362	7292	15693
GCA_011037395	5354156	5097527	95.2069	226984	77	29568
GCA_011037335	5354156	5127485	95.7664	214922	59	11690
GCA_002289165	5354156	5119049	95.6089	220844	462	13801
GCA_013180525	5354156	5057566	94.4606	285791	60	10739
GCA_013180515	5354156	5048601	94.2931	294688	30	10837
GCA_002300715	5354156	5058908	94.4856	277802	28	17418
GCA_003789125	5354156	5086644	95.0037	253779	323	13410
GCA_002251715	5354156	5076877	94.8212	262423	12	14844
GCA_011037415	5354156	5068463	94.6641	274658	11	11024
GCA_011037435	5354156	5101995	95.2904	239117	7	13037
GCA_011037375	5354156	5105261	95.3514	238456	7	10432
GCA_011037225	5354156	5104842	95.3435	238525	56	10733
GCA_011037295	5354156	5103301	95.3148	239215	58	11582
GCA_011037275	5354156	5105191	95.3501	238017	47	10901
GCA_011037315	5354156	5101872	95.2881	239997	26	12261
GCA_011037245	5354156	5079934	94.8783	259862	24	14336
GCA_900503015	5354156	5134545	95.8983	209265	8	10338
GCA_900503335	5354156	5126262	95.7436	216699	69	11126
GCA_900517825	5354156	5097579	95.2079	245963	30	10584
GCA_900503415	5354156	5063575	94.5728	279619	78	10884
GCA_900512025	5354156	5078022	94.8426	260356	139	15639
GCA_900506175	5354156	5134764	95.9024	209483	11	9898
GCA_900505775	5354156	5156330	96.3052	183404	81	14341
GCA_900505685	5354156	5156625	96.3107	183145	30	14356
GCA_900506065	5354156	5135992	95.9253	206126	77	11961
GCA_900505925	5354156	5133511	95.879	207065	1777	11803
GCA_900505765	5354156	5135708	95.92	206249	210	11989
GCA_900504965	5354156	5135400	95.9143	206447	88	12221
GCA_900506255	5354156	5135071	95.9081	206405	33	12647
GCA_900505025	5354156	5126412	95.7464	215915	59	11770
GCA_900505355	5354156	5117067	95.5719	223286	29	13774
GCA_900505155	5354156	5181025	96.7664	159336	29	13766
GCA_902156145	5354156	5097513	95.2067	243066	122	13455
GCA_900502455	5354156	5094570	95.1517	246127	28	13431
GCA_902156105	5354156	5119617	95.6195	220344	127	14068
GCA_900505385	5354156	5115224	95.5374	223409	599	14924
GCA_900505165	5354156	5132614	95.8622	208446	33	13063
GCA_900503605	5354156	5129819	95.81	211689	34	12614
GCA_900505235	5354156	5128980	95.7944	209053	83	16040
GCA_900503555	5354156	5129236	95.7992	211720	460	12740
GCA_900608325	5354156	5129499	95.8041	208885	2268	13504
GCA_900503435	5354156	5129174	95.798	212244	41	12697
GCA_900504935	5354156	5199367	97.109	143176	25	11588
GCA_900505715	5354156	5127472	95.7662	214712	481	11491
GCA_900505745	5354156	5093515	95.132	243374	71	17196
GCA_900506245	5354156	5095848	95.1756	244968	57	13283
GCA_900506165	5354156	5095481	95.1687	246313	58	12304
GCA_900517815	5354156	5098935	95.2332	243126	53	12042
GCA_900506015	5354156	5098647	95.2278	243085	43	12381
GCA_900506085	5354156	5097943	95.2147	244054	42	12117
GCA_900506045	5354156	5098020	95.2161	243180	51	12905
GCA_900505945	5354156	5098562	95.2263	243273	46	12275
GCA_900505675	5354156	5098405	95.2233	242623	127	13001
GCA_900506125	5354156	5097585	95.208	243952	38	12581
GCA_900505795	5354156	5113010	95.4961	221457	57	19632
GCA_900506235	5354156	5061878	94.5411	280511	79	11688
GCA_900506215	5354156	5063749	94.576	275605	83	14719
GCA_900504945	5354156	5061765	94.539	280288	81	12022
GCA_900506115	5354156	5133687	95.8823	206331	66	14072
GCA_900505815	5354156	5061536	94.5347	280370	22	12228
GCA_900505755	5354156	5060975	94.5242	281142	189	11850
GCA_900505665	5354156	5132974	95.869	209881	6	11295
GCA_900505655	5354156	5132772	95.8652	210216	23	11145
GCA_900500965	5354156	5133512	95.879	210145	53	10446
GCA_001597065	5354156	5082026	94.9174	256022	109	15999
GCA_011742515	5354156	5190331	96.9402	153243	6	10576
GCA_011742225	5354156	5147565	96.1415	197303	6	9282
GCA_002211665	5354156	5073637	94.7607	269510	163	10846
GCA_003363665	5354156	5174781	96.6498	160766	80	18529
GCA_003363565	5354156	5175302	96.6595	160703	31	18120
ERR3063426	5354156	5080053	94.8806	269743	846	3514
ERR3063427	5354156	5079192	94.8645	269975	1238	3751
ERR3063428	5354156	5084140	94.9569	268568	573	875
ERR3063429	5354156	5083871	94.9519	268080	522	1683
ERR3063430	5354156	5081078	94.8997	269399	552	3127
ERR3063431	5354156	5075222	94.7903	270175	3261	5498
ERR3063432	5354156	5015769	93.6799	332407	1723	4257
ERR3063433	5354156	5075140	94.7888	266940	3077	8999
ERR3063440	5354156	5074862	94.7836	275333	1831	2130
ERR3063441	5354156	5005463	93.4874	344503	1282	2908
ERR3063442	5354156	5013023	93.6286	337414	1686	2033
ERR3063443	5354156	5076622	94.8165	271084	721	5729
ERR3063464	5354156	5076521	94.8146	275692	694	1249
ERR3063466	5354156	5014173	93.6501	335980	911	3092
ERR3063468	5354156	5073522	94.7586	276261	1575	2798
ERR3063470	5354156	5014172	93.6501	336563	994	2427
ERR3063475	5354156	5013776	93.6427	337051	1244	2085
ERR3081541	5354156	5014117	93.6491	337288	817	1934
ERR3081557	5354156	5076916	94.822	274965	627	1648
GCA_000971075	5354156	5057129	94.4524	282013	335	14679
GCA_003586155	5354156	5073074	94.7502	263246	379	17457
GCA_004006035	5354156	5081780	94.9128	254576	415	17385
GCA_902166865	5354156	5061213	94.5287	278148	371	14424

## Sheet: S9 - Phages
Supplementary Table 9. Main features of phages detected by PHASTER in isolate 146KP-HG. Intact phages were removed from the complete genome alignment for phylogenetic analyses.
Region length (kb)	Phage completeness (score)	Region in the bacteria chromosome	Most common phage name
41.5	Intact (150)	1230444-1271995	Samonella RE 2010 (NC_019488)
51.2	Intact (120)	1385545-1436772	Escherichia phiV10 (NC_007804)
52.1	Intact (100)	2991898-3044073	Samonella SEN34 (NC_028699)
37.5	Intact (150)	3514915-3552415	Samonella Fels 2 (NC_010463)
43.9	Intact (110)	3990349-4034251	Cronobacter ENT47670 (NC_01992)

## Sheet: S10 - Chr full alignment DM
Supplementary Table 10. Pairwise distance matrix based on the number of difference obtained from the whole genome alignment (5.3 Mb).				Cluster A (shown in red background)																Cluster B (shown in yellow background)
		GCA_900181335	GCA_900181325	GCA_011684095	179KP-HG	ERR3081550	ERR3081544	ERR3081548	ERR3081549	ERR3081545	ERR3081546	262KP-HG	HLF1_07	KP_HGUA01_012	HAV1_09	146KP-HG	HLF2_50	HGV2_364	HGV2_363	GCA_009746375	Moliner_21	Moliner_19	HLF1_71	HGV2_329	29KP-HG	Moliner2_77	Moliner2_71	Moliner2_70	Kpcas015	208KP-HG	HLF2_107	HGV2_323	HLF1_27	HGUC4_120	HGUC2_06	143KP-HG	HLF2_105	117KP-HG	GCA_003326375	GCA_001701915	GCA_013180465	GCA_001968745	GCA_003321425	GCA_001968755	GCA_011037345	GCA_002105205	GCA_002951595	GCA_002951555	GCA_001715215
	GCA_900181335	0	20	135	143	146	143	155	142	141	141	139	142	149	145	143	144	149	146	203	97	125	156	141	135	122	128	127	135	137	139	126	148	159	161	143	153	150	514	192	186	169	164	176	184	172	161	183	201
	GCA_900181325	20	0	138	147	149	147	159	146	145	145	145	150	152	151	151	152	157	154	204	100	132	162	148	142	126	135	135	139	143	146	135	152	164	160	147	156	157	518	196	189	172	164	179	187	174	164	186	205
Cluster A	GCA_011684095	135	138	0	8	10	7	20	7	6	6	10	15	15	13	13	12	18	16	254	84	116	146	132	126	115	119	119	123	130	132	120	138	149	148	134	141	141	506	179	173	156	155	168	176	167	151	172	192
	179KP-HG	143	147	8	0	12	8	21	9	8	8	9	11	17	14	9	10	15	14	258	90	117	149	134	126	118	121	120	128	130	133	124	142	152	153	135	147	144	500	187	178	162	160	172	181	168	157	178	196
	ERR3081550	146	149	10	12	0	7	20	7	6	6	10	15	16	14	12	12	20	18	263	93	125	154	141	134	124	128	128	132	138	141	130	147	158	157	142	150	150	516	190	182	165	163	175	183	174	160	181	200
	ERR3081544	143	147	7	8	7	0	17	4	3	3	7	12	13	11	9	9	17	15	260	90	122	151	138	131	121	125	125	129	135	138	127	144	155	154	139	147	147	511	188	179	162	160	173	181	172	157	178	197
	ERR3081548	155	159	20	21	20	17	0	17	16	16	20	25	26	24	22	22	30	28	272	102	134	163	150	143	133	137	137	141	147	149	139	156	167	166	151	159	159	526	199	190	173	171	184	192	183	168	189	208
	ERR3081549	142	146	7	9	7	4	17	0	1	1	5	10	13	11	10	9	17	15	260	90	122	151	138	131	121	125	125	129	135	138	127	144	155	154	139	147	147	515	187	179	162	160	172	181	172	157	178	197
	ERR3081545	141	145	6	8	6	3	16	1	0	0	4	9	12	10	8	8	16	14	259	89	121	150	137	130	120	124	124	128	134	137	126	143	154	153	138	146	146	514	187	178	161	159	171	180	171	156	177	196
	ERR3081546	141	145	6	8	6	3	16	1	0	0	4	9	12	10	8	8	16	14	259	89	121	150	137	130	120	124	124	128	134	137	126	143	154	153	138	146	146	514	186	178	161	159	171	180	169	156	177	196
	262KP-HG	139	145	10	9	10	7	20	5	4	4	0	6	13	9	5	5	13	11	259	89	117	148	133	127	117	120	119	127	132	133	123	142	151	153	135	146	143	501	190	181	163	163	172	180	168	159	180	197
	HLF1_07	142	150	15	11	15	12	25	10	9	9	6	0	16	12	7	7	15	14	265	91	118	150	135	128	119	121	120	129	133	133	125	142	152	153	136	147	144	507	194	186	169	167	179	184	168	164	185	204
	KP_HGUA01_012	149	152	15	17	16	13	26	13	12	12	13	16	0	8	13	14	21	20	265	95	123	154	140	133	123	127	126	134	139	139	131	148	158	160	141	152	150	500	193	184	167	163	177	186	171	162	183	201
	HAV1_09	145	151	13	14	14	11	24	11	10	10	9	12	8	0	9	10	17	16	265	92	121	152	138	131	121	125	124	132	137	137	128	146	156	158	139	150	148	513	193	184	167	164	177	184	172	162	183	202
	146KP-HG	143	151	13	9	12	9	22	10	8	8	5	7	13	9	0	5	12	11	262	90	117	149	134	127	118	121	121	129	132	133	124	142	152	154	134	147	144	521	191	185	167	165	178	182	172	161	184	202
	HLF2_50	144	152	12	10	12	9	22	9	8	8	5	7	14	10	5	0	11	10	265	91	118	150	135	128	119	122	121	129	134	134	125	143	153	155	137	148	145	517	193	184	167	164	177	182	170	162	182	201
	HGV2_364	149	157	18	15	20	17	30	17	16	16	13	15	21	17	12	11	0	1	269	96	123	155	140	133	124	126	125	134	138	138	130	147	156	158	141	152	149	511	198	189	172	168	181	187	176	167	187	207
	HGV2_363	146	154	16	14	18	15	28	15	14	14	11	14	20	16	11	10	1	0	269	95	122	154	139	132	123	126	125	133	138	138	129	147	157	159	141	152	149	513	196	188	170	168	181	186	175	166	187	206
Cluster B	GCA_009746375	203	204	254	258	263	260	272	260	259	259	259	265	265	265	262	265	269	269	0	101	121	152	137	131	116	126	125	191	197	199	221	204	215	211	201	208	207	595	274	268	249	169	258	207	254	244	205	284
	Moliner_21	97	100	84	90	93	90	102	90	89	89	89	91	95	92	90	91	96	95	101	0	3	38	21	16	7	9	8	16	20	20	41	27	38	39	23	32	31	404	110	104	86	86	96	103	92	80	102	122
	Moliner_19	125	132	116	117	125	122	134	122	121	121	117	118	123	121	117	118	123	122	121	3	0	40	24	18	8	9	9	17	21	21	63	29	40	41	25	35	32	454	138	130	110	109	121	125	114	105	125	146
	HLF1_71	156	162	146	149	154	151	163	151	150	150	148	150	154	152	149	150	155	154	152	38	40	0	27	47	38	40	39	47	52	52	93	60	71	72	56	65	63	478	168	161	141	140	152	156	143	136	156	177
	HGV2_329	141	148	132	134	141	138	150	138	137	137	133	135	140	138	134	135	140	139	137	21	24	27	0	32	22	25	24	32	37	37	77	45	56	57	40	51	47	464	155	147	128	127	140	142	127	123	143	163
	29KP-HG	135	142	126	126	134	131	143	131	130	130	127	128	133	131	127	128	133	132	131	16	18	47	32	0	16	19	18	27	31	30	71	38	49	50	34	44	41	459	145	142	121	121	131	136	122	116	136	156
	Moliner2_77	122	126	115	118	124	121	133	121	120	120	117	119	123	121	118	119	124	123	116	7	8	38	22	16	0	8	7	15	21	20	61	28	39	40	24	34	31	453	136	129	110	110	117	126	116	104	123	144
	Moliner2_71	128	135	119	121	128	125	137	125	124	124	120	121	127	125	121	122	126	126	126	9	9	40	25	19	8	0	0	9	15	14	3	23	33	34	18	28	25	464	142	133	114	114	125	130	119	110	130	149
	Moliner2_70	127	135	119	120	128	125	137	125	124	124	119	120	126	124	121	121	125	125	125	8	9	39	24	18	7	0	0	8	14	14	1	22	32	33	17	27	24	463	141	134	114	113	125	129	117	110	130	150
	Kpcas015	135	139	123	128	132	129	141	129	128	128	127	129	134	132	129	129	134	133	191	16	17	47	32	27	15	9	8	0	16	16	5	24	34	35	19	29	26	470	146	138	118	119	129	137	123	114	134	154
	208KP-HG	137	143	130	130	138	135	147	135	134	134	132	133	139	137	132	134	138	138	197	20	21	52	37	31	21	15	14	16	0	13	9	21	32	33	17	27	24	454	152	144	124	126	135	141	124	120	139	159
	HLF2_107	139	146	132	133	141	138	149	138	137	137	133	133	139	137	133	134	138	138	199	20	21	52	37	30	20	14	14	16	13	0	8	20	31	32	16	26	23	469	155	147	127	128	138	143	129	123	143	163
	HGV2_323	126	135	120	124	130	127	139	127	126	126	123	125	131	128	124	125	130	129	221	41	63	93	77	71	61	3	1	5	9	8	0	16	27	28	11	22	19	473	163	157	137	135	143	96	82	132	152	171
	HLF1_27	148	152	138	142	147	144	156	144	143	143	142	142	148	146	142	143	147	147	204	27	29	60	45	38	28	23	22	24	21	20	16	0	25	26	10	30	27	476	159	151	133	133	140	150	135	128	148	166
	HGUC4_120	159	164	149	152	158	155	167	155	154	154	151	152	158	156	152	153	156	157	215	38	40	71	56	49	39	33	32	34	32	31	27	25	0	7	21	41	38	483	171	163	144	144	154	161	147	140	160	179
	HGUC2_06	161	160	148	153	157	154	166	154	153	153	153	153	160	158	154	155	158	159	211	39	41	72	57	50	40	34	33	35	33	32	28	26	7	0	22	40	38	453	168	161	142	142	150	161	146	138	158	176
	143KP-HG	143	147	134	135	142	139	151	139	138	138	135	136	141	139	134	137	141	141	201	23	25	56	40	34	24	18	17	19	17	16	11	10	21	22	0	26	23	451	153	148	129	130	138	143	132	124	144	162
	HLF2_105	153	156	141	147	150	147	159	147	146	146	146	147	152	150	147	148	152	152	208	32	35	65	51	44	34	28	27	29	27	26	22	30	41	40	26	0	32	479	163	155	135	136	146	155	139	131	150	170
	117KP-HG	150	157	141	144	150	147	159	147	146	146	143	144	150	148	144	145	149	149	207	31	32	63	47	41	31	25	24	26	24	23	19	27	38	38	23	32	0	476	164	156	136	137	147	153	137	132	152	172
	GCA_003326375	514	518	506	500	516	511	526	515	514	514	501	507	500	513	521	517	511	513	595	404	454	478	464	459	453	464	463	470	454	469	473	476	483	453	451	479	476	0	407	397	383	377	392	395	357	390	412	430
	GCA_001701915	192	196	179	187	190	188	199	187	187	186	190	194	193	193	191	193	198	196	274	110	138	168	155	145	136	142	141	146	152	155	163	159	171	168	153	163	164	407	0	71	54	56	65	66	61	62	84	103
	GCA_013180465	186	189	173	178	182	179	190	179	178	178	181	186	184	184	185	184	189	188	268	104	130	161	147	142	129	133	134	138	144	147	157	151	163	161	148	155	156	397	71	0	39	45	49	61	55	56	78	97
	GCA_001968745	169	172	156	162	165	162	173	162	161	161	163	169	167	167	167	167	172	170	249	86	110	141	128	121	110	114	114	118	124	127	137	133	144	142	129	135	136	383	54	39	0	25	28	41	36	37	59	78
	GCA_003321425	164	164	155	160	163	160	171	160	159	159	163	167	163	164	165	164	168	168	169	86	109	140	127	121	110	114	113	119	126	128	135	133	144	142	130	136	137	377	56	45	25	0	14	45	40	38	62	79
	GCA_001968755	176	179	168	172	175	173	184	172	171	171	172	179	177	177	178	177	181	181	258	96	121	152	140	131	117	125	125	129	135	138	143	140	154	150	138	146	147	392	65	49	28	14	0	50	45	47	69	87
	GCA_011037345	184	187	176	181	183	181	192	181	180	180	180	184	186	184	182	182	187	186	207	103	125	156	142	136	126	130	129	137	141	143	96	150	161	161	143	155	153	395	66	61	41	45	50	0	31	55	77	95
	GCA_002105205	172	174	167	168	174	172	183	172	171	169	168	168	171	172	172	170	176	175	254	92	114	143	127	122	116	119	117	123	124	129	82	135	147	146	132	139	137	357	61	55	36	40	45	31	0	48	69	84
	GCA_002951595	161	164	151	157	160	157	168	157	156	156	159	164	162	162	161	162	167	166	244	80	105	136	123	116	104	110	110	114	120	123	132	128	140	138	124	131	132	390	62	56	37	38	47	55	48	0	46	65
	GCA_002951555	183	186	172	178	181	178	189	178	177	177	180	185	183	183	184	182	187	187	205	102	125	156	143	136	123	130	130	134	139	143	152	148	160	158	144	150	152	412	84	78	59	62	69	77	69	46	0	87
	GCA_001715215	201	205	192	196	200	197	208	197	196	196	197	204	201	202	202	201	207	206	284	122	146	177	163	156	144	149	150	154	159	163	171	166	179	176	162	170	172	430	103	97	78	79	87	95	84	65	87	0
	GCA_002300785	249	252	242	246	253	250	261	250	249	249	244	252	252	251	253	247	253	253	330	169	193	220	210	200	193	197	193	202	206	209	214	215	226	227	210	220	213	476	153	149	132	128	139	146	127	124	145	165
	GCA_900608335	343	346	333	336	340	337	348	337	336	336	329	341	341	339	344	342	345	346	410	245	288	316	302	290	278	290	282	295	293	301	304	301	321	318	304	307	309	581	252	252	230	159	237	240	212	227	249	264
	GCA_011037395	226	231	219	223	227	224	235	224	223	223	223	231	229	229	227	226	232	232	305	148	174	203	191	182	172	175	175	179	184	186	199	193	205	201	185	195	197	467	139	135	116	112	124	130	115	110	132	148
	GCA_011037335	195	199	185	189	193	190	201	190	189	189	192	197	195	195	195	194	199	199	277	117	140	169	157	148	139	141	141	145	150	153	166	159	171	167	155	161	163	435	105	102	83	83	92	97	86	76	98	117
	GCA_002289165	185	190	179	182	191	187	198	187	187	187	182	187	188	188	185	185	191	189	272	109	131	160	147	139	131	133	131	139	142	145	156	152	163	162	147	155	155	434	104	101	81	84	92	90	78	75	97	115
	GCA_013180525	181	184	167	173	176	173	184	173	172	172	175	180	178	178	179	178	183	182	262	100	123	151	140	133	122	124	124	128	134	137	148	142	152	150	139	144	146	424	96	88	71	73	78	84	77	64	86	104
	GCA_013180515	180	182	168	173	176	173	184	173	172	172	175	179	178	178	179	178	183	182	261	99	123	151	140	133	122	124	125	129	135	137	147	143	155	153	139	145	147	420	91	85	67	70	75	82	75	61	83	100
	GCA_002300715	192	197	182	189	192	189	200	189	188	188	188	192	194	192	191	190	195	194	274	113	134	165	152	145	134	137	135	144	148	149	157	157	168	169	153	161	160	426	106	103	85	84	90	98	88	77	99	116
	GCA_003789125	227	231	218	221	226	223	234	223	222	222	224	229	226	228	228	228	232	231	311	146	173	201	189	181	172	175	174	179	185	187	196	193	204	202	190	194	197	468	143	137	118	113	124	131	124	111	133	151
	GCA_002251715	215	213	204	208	212	210	221	210	209	209	211	216	215	215	216	215	219	217	297	133	159	188	177	166	159	162	162	166	172	174	182	180	191	187	177	180	184	457	128	123	104	99	111	116	109	96	119	137
	GCA_011037415	249	251	236	241	244	241	252	241	240	240	241	246	244	246	245	245	250	250	327	161	191	219	207	200	189	193	193	197	203	205	215	210	222	220	206	213	214	481	160	154	136	134	143	147	140	129	151	169
	GCA_011037435	250	252	237	242	245	242	253	242	241	241	242	246	245	247	247	246	251	251	327	165	192	218	208	202	185	193	191	197	203	204	217	209	221	219	205	213	214	490	162	156	135	134	141	149	140	130	152	170
	GCA_011037375	252	254	238	243	247	243	255	244	242	243	244	249	245	249	250	248	252	252	331	169	193	221	209	203	191	196	196	199	206	207	218	214	225	222	207	216	217	490	161	158	139	139	145	150	143	132	154	172
	GCA_011037225	253	255	240	245	248	245	256	245	244	244	246	250	247	250	250	249	254	254	329	170	194	223	211	204	192	197	196	201	207	208	220	215	227	223	209	217	217	493	161	159	140	141	147	152	145	133	155	173
	GCA_011037295	254	254	241	246	249	246	257	246	245	245	247	251	248	251	251	250	255	255	332	171	195	224	212	205	193	198	198	202	208	209	220	216	228	224	210	218	218	493	162	160	141	142	147	153	144	134	156	174
	GCA_011037275	256	258	243	248	251	248	259	248	247	247	249	253	250	253	253	252	257	257	334	173	197	226	214	206	195	200	200	204	210	211	222	218	230	226	212	220	220	495	166	162	143	144	149	155	148	136	158	176
	GCA_011037315	255	258	243	246	250	248	259	247	247	246	247	251	249	252	253	251	255	256	272	171	196	224	214	205	194	199	199	203	208	210	221	217	228	224	210	218	218	492	165	162	143	142	150	153	148	136	158	174
	GCA_011037245	258	260	244	249	252	249	260	249	248	248	250	254	251	254	254	253	258	258	272	174	199	228	216	209	192	202	202	206	212	213	225	220	226	228	214	222	222	498	168	165	146	142	150	158	151	139	161	176
	GCA_900503015	164	167	153	158	161	158	170	158	157	157	157	165	163	163	164	163	168	167	247	85	108	136	125	117	107	112	110	116	122	125	130	130	142	140	125	133	134	431	103	97	79	78	89	95	86	72	94	111
	GCA_900503335	157	160	146	151	154	151	163	151	150	150	153	158	155	156	157	156	161	160	241	79	102	131	119	111	101	106	106	110	117	118	128	124	136	135	121	127	128	426	97	92	73	72	83	90	82	66	88	106
	GCA_900517825	159	164	150	156	159	156	168	156	155	155	158	163	161	161	162	161	166	165	243	83	106	135	123	115	105	110	110	114	121	122	131	128	140	139	125	131	132	430	101	95	77	77	87	93	85	70	92	110
	GCA_900503415	150	156	139	148	151	148	160	148	147	147	150	154	153	153	154	153	158	157	172	74	96	127	115	108	97	102	102	106	113	114	65	120	132	131	117	123	124	419	93	85	68	66	78	84	76	62	84	99
	GCA_900512025	163	166	154	158	162	159	171	159	158	158	161	166	162	164	165	164	169	168	250	87	111	140	128	121	110	115	113	119	125	128	136	133	145	144	130	136	135	425	104	100	79	79	91	96	89	74	96	112
	GCA_900506175	172	175	162	166	170	167	179	167	166	166	169	174	171	172	173	172	177	176	256	92	117	145	134	127	116	120	120	124	130	133	140	138	150	148	135	140	141	441	112	104	88	86	98	103	94	81	103	121
	GCA_900505775	170	173	160	164	168	165	177	165	164	164	167	172	169	170	171	170	175	174	254	90	115	143	132	125	114	118	118	122	129	131	139	136	148	147	133	138	139	439	110	102	86	84	96	101	92	79	101	119
	GCA_900505685	170	173	161	165	169	166	178	166	165	165	168	173	170	171	170	171	176	175	254	91	116	144	133	126	115	119	119	123	130	132	140	137	149	148	133	139	140	440	110	103	87	85	97	102	92	79	102	120
	GCA_900506065	229	232	217	221	227	224	236	224	223	223	226	229	225	229	230	229	233	232	310	146	173	201	189	181	172	175	175	179	184	188	193	193	205	203	185	194	195	496	168	163	144	139	154	156	146	137	159	177
	GCA_900505925	168	173	158	164	169	166	178	166	165	165	168	173	169	171	172	171	176	175	252	90	115	143	132	125	114	118	118	122	129	131	138	136	148	147	132	138	138	440	111	106	87	84	97	103	94	79	102	120
	GCA_900505765	178	181	168	171	176	173	185	173	172	172	174	180	176	178	180	178	183	182	261	95	122	149	139	132	121	124	124	128	135	137	142	142	154	153	137	144	145	446	117	113	93	90	103	108	100	87	109	126
	GCA_900504965	172	177	163	166	172	169	181	169	168	168	171	176	172	174	175	174	179	178	257	92	118	145	135	127	117	121	121	125	132	134	141	139	151	150	134	141	142	442	111	107	89	86	99	105	97	82	104	122
	GCA_900506255	157	162	149	155	158	155	167	155	154	154	157	162	160	159	161	160	165	162	243	81	104	133	121	114	103	108	108	112	119	121	130	125	138	135	123	129	130	428	99	94	75	74	85	91	84	68	90	109
	GCA_900505025	157	160	148	154	157	154	166	154	153	153	156	161	159	158	160	159	164	161	181	80	103	132	120	112	102	107	107	111	118	120	129	123	136	133	121	128	129	427	98	92	74	74	83	90	83	67	89	107
	GCA_900505355	192	196	183	189	194	191	203	191	190	189	190	198	194	194	197	196	201	199	216	117	140	168	157	150	139	144	144	148	155	157	164	162	174	171	158	165	166	463	135	129	111	108	121	127	114	104	126	144
	GCA_900505155	191	196	183	188	192	189	201	189	188	188	189	196	192	192	195	194	199	197	216	115	138	166	155	148	137	142	142	146	153	155	162	160	172	169	157	163	164	462	133	127	109	106	119	125	114	102	124	143
	GCA_902156145	183	188	175	179	183	180	192	180	179	179	180	186	183	183	186	185	190	188	208	107	130	159	147	140	129	133	133	137	144	146	155	151	163	160	148	154	155	452	126	118	100	97	110	116	107	94	116	134
	GCA_900502455	183	188	175	179	183	180	192	180	179	179	180	186	183	183	186	185	190	188	208	107	130	159	147	140	129	133	133	137	144	146	155	151	163	160	148	154	155	452	125	118	100	97	110	116	107	94	116	134
	GCA_902156105	186	191	177	182	187	183	196	184	183	183	184	191	186	187	190	189	194	192	211	110	133	162	150	143	132	136	136	140	147	149	158	154	166	163	151	157	158	457	127	121	103	100	113	118	109	97	119	138
	GCA_900505385	194	200	182	189	195	189	205	192	192	191	192	200	189	196	199	198	202	201	218	118	142	171	159	150	141	145	145	149	154	157	167	163	175	171	158	166	165	450	137	130	112	109	122	128	112	106	128	146
	GCA_900505165	168	174	160	166	169	166	178	166	165	165	167	173	170	170	172	171	176	174	254	93	116	145	133	126	115	120	120	124	131	133	141	138	149	147	135	141	142	440	111	106	87	86	97	103	93	80	102	120
	GCA_900503605	171	176	163	169	172	169	181	169	168	168	170	176	173	173	175	174	179	177	257	95	118	147	135	128	117	122	122	126	133	135	143	139	152	149	137	142	144	442	114	108	89	88	98	105	96	82	104	122
	GCA_900505235	174	181	168	178	181	178	190	178	177	177	179	185	182	182	184	183	188	186	262	102	127	155	144	137	126	131	131	135	142	144	152	148	161	158	146	151	153	447	123	117	98	96	107	114	100	91	113	132
	GCA_900503555	174	179	166	171	174	171	183	171	170	170	172	178	175	175	177	176	181	179	260	96	121	150	138	131	120	125	125	129	136	138	146	142	155	152	140	145	147	445	117	111	92	90	101	108	98	85	107	125
	GCA_900608325	236	243	234	238	242	239	251	239	238	238	237	244	243	241	245	244	249	247	319	164	188	217	205	198	170	192	188	196	203	204	213	205	222	218	207	211	211	511	183	179	156	117	155	170	154	153	175	192
	GCA_900503435	168	175	162	168	171	168	180	168	167	167	169	175	172	172	174	173	178	176	256	94	117	146	134	127	116	121	121	125	132	134	142	138	151	148	136	141	143	441	113	107	88	87	97	104	94	81	103	121
	GCA_900504935	151	154	141	146	150	147	159	147	146	146	149	154	152	152	152	152	157	155	174	74	94	125	112	106	95	99	99	103	108	111	121	117	129	128	114	120	121	420	91	86	67	67	77	82	75	60	82	100
	GCA_900505715	193	196	183	188	192	189	201	189	188	188	190	196	192	194	195	194	199	198	276	113	138	167	155	147	137	142	142	146	153	155	163	159	171	168	156	162	164	461	133	128	109	108	119	125	116	102	124	141
	GCA_900505745	168	171	157	162	166	164	176	164	163	163	166	171	169	169	169	168	174	172	251	90	113	142	130	123	112	117	116	121	128	130	137	135	147	145	130	137	139	437	108	103	84	84	94	98	89	77	99	116
	GCA_900506245	190	193	180	184	189	186	198	186	185	185	188	192	191	191	192	191	194	195	272	108	134	164	151	145	134	139	139	143	150	152	140	157	169	168	152	160	161	458	129	122	105	101	115	121	112	99	121	139
	GCA_900506165	191	194	183	188	192	190	202	190	189	189	192	196	195	195	196	195	199	199	275	112	138	168	155	149	138	143	143	147	154	156	144	161	173	172	156	164	165	460	134	126	109	106	119	125	116	103	125	143
	GCA_900517815	181	186	173	177	182	179	191	179	178	178	181	186	184	184	185	184	188	188	266	104	127	156	144	138	127	132	132	136	140	145	154	149	162	160	146	153	154	451	123	117	99	99	109	112	104	92	114	132
	GCA_900506015	172	176	162	166	171	168	180	168	167	167	170	175	173	173	174	173	177	177	255	94	117	145	134	128	117	122	122	126	130	135	144	139	152	150	136	143	144	442	113	105	89	88	99	102	95	82	104	122
	GCA_900506085	172	176	162	167	172	169	181	169	168	168	171	176	174	174	175	174	178	178	255	94	117	146	134	128	117	122	122	126	130	135	144	139	152	150	136	143	144	441	114	106	89	88	99	101	95	82	104	122
	GCA_900506045	171	177	163	167	172	169	181	169	168	168	171	176	174	174	174	174	178	178	256	95	118	147	135	129	117	123	123	127	131	136	145	140	153	151	137	144	145	443	114	107	90	89	100	103	96	83	105	123
	GCA_900505945	176	180	167	171	176	173	185	173	172	172	175	179	177	178	179	178	182	182	260	98	121	149	137	131	119	126	126	129	133	139	148	142	156	154	139	147	147	445	117	111	93	91	103	107	99	86	108	126
	GCA_900505675	200	206	192	196	201	198	210	198	197	197	200	205	203	202	204	203	207	206	285	109	146	175	163	157	143	145	145	149	152	158	156	161	175	172	159	166	167	471	142	136	118	117	128	132	116	111	133	151
	GCA_900506125	171	176	160	168	172	169	181	169	168	168	169	176	174	173	175	173	179	178	254	95	118	147	133	127	116	121	122	126	132	133	143	139	151	151	137	143	144	441	113	107	89	88	99	104	97	82	104	122
	GCA_900505795	171	176	158	167	173	170	182	170	168	169	170	177	175	174	176	174	180	179	252	95	119	148	134	128	117	122	123	127	134	135	143	140	152	151	137	144	144	441	114	108	90	89	100	106	93	83	105	123
	GCA_900506235	148	155	142	148	151	148	160	148	147	147	149	155	153	153	154	153	158	157	235	73	95	123	112	106	94	100	100	104	110	113	65	118	130	129	114	121	122	417	92	86	67	66	74	84	76	61	83	100
	GCA_900506215	187	194	180	185	189	186	198	186	185	185	187	192	191	190	192	189	194	192	273	88	133	158	148	145	128	135	136	141	146	147	83	153	165	165	149	157	158	458	131	124	106	103	113	93	85	100	121	139
	GCA_900504945	150	157	144	149	152	149	161	149	148	148	150	156	154	154	155	154	159	158	237	75	97	125	114	108	96	102	102	106	112	115	67	120	132	131	116	123	124	419	94	88	69	68	76	86	78	63	85	102
	GCA_900506115	159	162	149	154	157	154	166	154	153	153	156	161	159	159	160	159	164	163	243	82	104	133	121	114	103	108	108	112	119	121	130	126	138	136	123	129	130	428	99	94	75	74	85	88	80	68	90	108
	GCA_900505815	160	164	151	157	160	157	169	157	156	156	159	164	162	162	163	162	167	166	245	83	104	132	121	115	104	109	109	113	119	122	75	127	139	138	124	130	131	425	101	95	76	74	84	94	86	70	92	110
	GCA_900505755	157	162	149	155	158	155	167	155	154	154	157	162	160	160	159	160	165	164	243	81	102	130	119	113	102	107	107	111	117	120	73	125	137	136	122	128	129	424	99	93	74	72	82	92	84	68	90	107
	GCA_900505665	161	164	148	156	159	156	168	156	155	155	158	161	161	161	162	161	166	165	240	83	106	135	123	116	105	110	110	114	121	123	131	128	140	139	125	131	132	430	101	96	77	75	87	93	82	70	92	110
	GCA_900505655	161	166	149	159	162	159	171	159	158	158	161	165	164	164	165	164	169	168	243	85	108	137	125	118	107	112	112	116	123	125	134	130	142	141	127	133	134	432	103	98	79	78	89	95	86	72	94	112
	GCA_900500965	162	167	152	159	162	159	171	159	158	158	161	165	164	164	165	164	169	168	246	85	108	138	126	119	107	113	112	117	124	125	135	131	142	141	128	134	135	433	104	99	80	79	90	96	88	73	95	113
	GCA_001597065	170	178	166	173	178	175	187	175	174	174	177	182	180	179	179	179	185	184	259	101	124	153	141	131	123	128	127	132	139	141	150	145	158	157	143	148	149	447	120	116	97	91	106	114	103	90	111	130
	GCA_011742515	165	170	155	161	164	161	173	161	160	160	163	168	166	166	167	166	170	170	188	85	111	140	128	121	110	115	114	119	126	128	135	132	143	142	128	135	137	437	108	102	84	82	94	101	92	77	99	116
	GCA_011742225	182	187	173	179	182	179	191	179	178	178	181	186	184	184	185	183	188	188	206	100	129	157	146	137	128	132	131	136	142	145	152	150	161	160	146	152	154	455	126	121	103	99	112	119	108	96	118	134
	GCA_002211665	151	153	140	145	149	146	158	146	145	145	147	151	150	151	152	151	156	155	234	74	95	125	111	105	94	98	97	102	107	111	121	116	128	126	113	118	120	428	99	95	75	75	84	91	84	69	91	110
	GCA_003363665	164	170	146	159	164	160	173	160	160	160	160	166	166	166	166	164	170	168	241	86	111	140	128	119	110	115	115	119	125	128	133	134	142	140	128	136	137	443	115	111	93	92	103	108	93	85	106	125
	GCA_003363565	164	168	147	159	165	160	174	161	160	161	160	167	166	167	166	165	170	168	242	87	112	141	129	120	111	116	116	119	126	129	134	134	142	141	128	137	138	444	115	112	92	91	103	107	93	86	107	126
	ERR3063426	2511	2543	2525	2502	2538	2537	2550	2537	2533	2535	2501	2496	2511	2529	2549	2537	2530	2528	2589	1647	2476	2488	2476	2461	2457	2483	2461	2492	2461	2482	1360	2486	2504	2453	2473	2479	2495	2819	2491	2475	2462	2170	2469	2466	2399	2460	2480	2500
	ERR3063427	2556	2588	2569	2547	2583	2582	2595	2582	2578	2580	2546	2541	2556	2574	2592	2582	2575	2573	2633	1688	2521	2533	2521	2506	2502	2528	2506	2537	2505	2527	1400	2528	2549	2498	2518	2524	2540	2864	2536	2520	2507	2193	2514	2510	2443	2505	2525	2545
	ERR3063428	2660	2692	2673	2652	2688	2687	2700	2687	2683	2685	2650	2645	2661	2679	2700	2687	2680	2678	2737	1774	2625	2636	2624	2610	2605	2632	2609	2641	2608	2631	1494	2632	2653	2601	2621	2627	2643	2968	2640	2624	2611	2221	2619	2614	2547	2609	2629	2649
	ERR3063429	2654	2686	2667	2644	2680	2679	2692	2680	2675	2677	2642	2637	2653	2671	2691	2679	2672	2670	2730	1768	2618	2629	2617	2603	2598	2625	2602	2634	2601	2624	1488	2625	2645	2594	2614	2620	2636	2961	2633	2618	2604	2217	2612	2607	2540	2603	2623	2642
	ERR3063430	2540	2572	2554	2531	2567	2566	2579	2566	2562	2564	2530	2525	2540	2559	2576	2566	2559	2557	2618	1669	2505	2517	2505	2490	2486	2512	2490	2521	2489	2511	1382	2512	2533	2482	2500	2508	2524	2848	2520	2505	2491	2205	2498	2494	2427	2489	2509	2529
	ERR3063431	2495	2527	2509	2484	2521	2520	2533	2520	2516	2518	2484	2480	2493	2513	2529	2520	2513	2511	2574	1630	2460	2472	2462	2446	2441	2467	2446	2476	2447	2466	1347	2469	2489	2436	2457	2464	2479	2802	2475	2461	2446	2173	2453	2451	2386	2444	2464	2483
	ERR3063432	2523	2557	2539	2517	2552	2551	2564	2551	2547	2549	2515	2510	2525	2544	2561	2551	2545	2542	2603	1655	2488	2500	2488	2474	2470	2497	2475	2506	2475	2496	1317	2498	2518	2467	2486	2493	2510	2828	2505	2488	2475	2194	2480	2483	2418	2474	2494	2513
	ERR3063433	2452	2484	2467	2444	2479	2478	2491	2478	2474	2476	2442	2437	2452	2471	2488	2478	2471	2469	2536	1599	2417	2429	2419	2403	2398	2424	2403	2433	2405	2423	1328	2427	2446	2394	2413	2421	2437	2760	2432	2417	2403	2174	2410	2408	2342	2401	2421	2441
	ERR3063440	2493	2526	2507	2486	2522	2520	2533	2520	2517	2519	2482	2475	2495	2513	2523	2516	2510	2507	2572	1630	2456	2469	2455	2442	2439	2462	2438	2474	2441	2461	1339	2464	2484	2438	2454	2460	2475	2802	2474	2458	2445	2160	2452	2447	2379	2443	2463	2483
	ERR3063441	2461	2496	2477	2454	2492	2490	2503	2490	2488	2489	2452	2444	2465	2482	2492	2485	2481	2477	2541	1614	2424	2437	2424	2410	2408	2433	2409	2444	2409	2430	1284	2435	2453	2410	2424	2431	2444	2767	2444	2427	2414	2118	2420	2419	2352	2413	2433	2452
	ERR3063442	2480	2514	2495	2474	2510	2508	2521	2508	2505	2507	2470	2463	2483	2501	2511	2504	2499	2495	2558	1623	2442	2456	2441	2429	2426	2451	2429	2463	2430	2450	1273	2452	2473	2427	2443	2450	2464	2781	2461	2445	2432	2163	2437	2438	2370	2431	2451	2470
	ERR3063443	2508	2542	2523	2501	2538	2536	2549	2536	2533	2535	2497	2490	2510	2527	2538	2531	2525	2522	2587	1646	2471	2484	2470	2457	2454	2477	2453	2489	2456	2476	1352	2479	2499	2453	2469	2475	2490	2816	2490	2474	2461	2174	2469	2462	2394	2459	2479	2499
	ERR3063464	2519	2551	2532	2511	2547	2545	2558	2545	2542	2544	2510	2504	2519	2539	2552	2545	2539	2536	2596	1652	2485	2496	2484	2470	2467	2492	2469	2501	2469	2491	1364	2491	2513	2464	2483	2486	2504	2827	2499	2483	2470	2177	2477	2473	2406	2468	2488	2508
	ERR3063466	2495	2529	2510	2488	2525	2523	2536	2523	2520	2522	2488	2482	2497	2517	2530	2523	2518	2514	2574	1632	2461	2473	2460	2447	2444	2470	2448	2479	2447	2469	1288	2469	2491	2441	2461	2465	2482	2799	2476	2460	2447	2174	2452	2454	2386	2446	2466	2485
	ERR3063468	2462	2495	2476	2455	2491	2489	2502	2489	2486	2488	2454	2448	2464	2484	2495	2489	2483	2480	2479	1611	2429	2441	2428	2415	2411	2435	2413	2444	2412	2434	1315	2434	2456	2407	2426	2431	2447	2769	2442	2427	2414	2160	2422	2416	2349	2412	2432	2452
	ERR3063470	2505	2539	2520	2498	2535	2533	2546	2533	2530	2532	2498	2492	2507	2527	2540	2533	2527	2524	2584	1640	2471	2483	2469	2457	2453	2479	2457	2489	2457	2479	1297	2478	2501	2451	2471	2474	2492	2810	2486	2470	2457	2179	2463	2463	2395	2456	2476	2495
	ERR3063475	2513	2547	2529	2507	2543	2541	2554	2541	2538	2540	2506	2500	2516	2535	2548	2541	2536	2532	2593	1649	2479	2490	2478	2465	2462	2488	2465	2497	2465	2487	1308	2488	2509	2460	2479	2482	2501	2818	2494	2477	2465	2163	2470	2473	2405	2464	2484	2503
	ERR3081541	2491	2525	2506	2485	2521	2519	2532	2519	2516	2518	2484	2478	2494	2514	2526	2519	2514	2510	2570	1635	2457	2468	2456	2444	2440	2466	2443	2475	2443	2465	1281	2465	2487	2438	2457	2461	2478	2796	2472	2456	2443	2154	2448	2449	2382	2442	2462	2481
	ERR3081557	2543	2576	2557	2537	2573	2571	2584	2571	2568	2570	2536	2530	2546	2565	2578	2571	2565	2562	2621	1675	2510	2521	2508	2495	2492	2516	2493	2525	2491	2515	1388	2515	2537	2488	2507	2510	2528	2850	2524	2508	2495	2186	2502	2497	2429	2493	2513	2533
	GCA_000971075	2273	2303	2288	2264	2300	2297	2308	2295	2294	2295	2266	2257	2271	2288	2304	2294	2288	2287	2355	1441	2235	2249	2237	2223	2220	2230	2214	2242	2213	2235	1178	2231	2253	2205	2221	2230	2246	2580	2251	2239	2223	2086	2231	2232	2160	2221	2241	2261
	GCA_003586155	578	595	578	581	589	587	599	587	585	586	577	590	586	588	591	590	594	595	603	366	538	568	553	544	536	540	535	547	545	551	343	558	566	564	550	556	560	931	604	599	578	504	591	596	581	574	597	612
	GCA_004006035	574	590	576	575	583	581	593	581	580	580	572	584	580	582	587	584	588	589	601	364	532	562	547	538	530	534	530	541	539	545	339	553	560	558	545	551	554	927	600	593	572	500	585	590	579	568	591	607
	GCA_902166865	2257	2287	2274	2245	2281	2279	2292	2279	2276	2278	2248	2240	2255	2273	2287	2279	2274	2271	2342	1434	2221	2234	2222	2209	2203	2227	2207	2236	2208	2230	1177	2228	2249	2202	2218	2226	2241	2563	2234	2223	2206	2073	2214	2217	2150	2204	2224	2244
[truncated: 95 more columns]

[truncated: 1 more sheets: S11 - Plasmids cov + AG]
